# Supplementary material for: Optimizing wheelchair basketball lineups: A statistical approach to coaching strategies
Source: PLoS One. 2024 May 15;19(5):e0302596. doi: 10.1371/journal.pone.0302596 (PMC11095732; doi:10.1371/journal.pone.0302596)
Supplement: S1 File — (CSV) [file pone.0302596.s001.csv]

Team_play	Sex	Point_sub	Class_IWBF	Class_play	Beginning_match	Date_match	Place_match	Won_lost	Delta_result	Result	Result_team_play	Result_team_opponent	Result_play	Result_oppon	Min_play	Sec_play	MinSec_play	Two_FG_made	Two_FG_attempted	Two_FG_efficiency	Three_FG_made	Three_FG_attempted	Three_FG_efficiency	FT_made	FT_attempted	FT_efficiency	REB_off	REB_def	Reb_tot	AS	Fouls_com	Fouls_rec	TO	ST	BS_infav	BS_against	PTS
1	M	0	1	1	Yes	02-Mar-19	1	Lost	47	28-75	672	926	28	75	31	28	31.46666718	1	4	25	0	0		0	0		2	2	4	1	3	0	2	0	0	0	2
1	M	0	4	4	No	02-Mar-19	1	Lost	47	28-75	672	926	28	75	24	4	24.06666756	2	4	50	0	0		0	2	0	1	1	2	0	3	1	0	0	0	0	4
1	M	0	4.5	4.5	No	02-Mar-19	1	Lost	47	28-75	672	926	28	75	0	0	0	0	0		0	0		0	0		0	0	0	0	0	0	0	0	0	0	0
1	M	0	3.5	3.5	Yes	02-Mar-19	1	Lost	47	28-75	672	926	28	75	34	29	34.48333359	2	5	40	0	0		0	2	0	1	8	9	0	0	1	2	0	0	0	4
1	M	0	4	4	Yes	02-Mar-19	1	Lost	47	28-75	672	926	28	75	15	56	15.9333334	0	4	0	0	0		0	0		1	4	5	0	3	1	2	0	0	0	0
1	M	0	2	2	No	02-Mar-19	1	Lost	47	28-75	672	926	28	75	1	50	1.833333373	0	0	0	0	0		0	0		0	0	0	0	0	0	1	0	0	0	0
1	M	0	4.5	4.5	No	02-Mar-19	1	Lost	47	28-75	672	926	28	75	5	31	5.516666889	0	2	0	0	0		0	0		1	0	1	0	0	0	0	0	0	0	0
1	M	0	4	4	Yes	02-Mar-19	1	Lost	47	28-75	672	926	28	75	40	0	40	8	19	42.10526276	0	2	0	2	4	50	0	2	2	1	0	5	2	0	0	0	18
1	M	0	2	2	Yes	02-Mar-19	1	Lost	47	28-75	672	926	28	75	12	35	12.58333302	0	2	0	0	2	0	0	0		0	1	1	0	2	0	3	0	0	0	0
1	M	0	1	1	No	02-Mar-19	1	Lost	47	28-75	672	926	28	75	16	26	16.43333244	0	1	0	0	0		0	0		0	0	0	0	0	1	0	0	0	0	0
1	M	0	2	2	No	02-Mar-19	1	Lost	47	28-75	672	926	28	75	17	41	17.68333244	0	1	0	0	0		0	0		1	0	1	0	2	1	0	0	0	0	0
1	M	0	1	1	Yes	08-Dec-18	2	Lost	43	30-73	672	926	30	73	34	56	34.93333435	2	6	33.33333206	0	0		0	0		2	2	4	1	2	0	5	0	0	0	4
1	M	0	4	4	Yes	08-Dec-18	2	Lost	43	30-73	672	926	30	73	40	0	40	4	14	28.5714283	0	0		1	3	33.33333206	1	4	5	0	2	2	1	0	0	0	9
1	M	0	3.5	3.5	Yes	08-Dec-18	2	Lost	43	30-73	672	926	30	73	34	30	34.5	1	3	33.33333206	0	0		0	1	0	2	9	11	1	0	1	1	0	0	0	2
1	M	0	4	4	Yes	08-Dec-18	2	Lost	43	30-73	672	926	30	73	40	0	40	1	6	16.66666603	0	0		0	0		0	4	4	1	1	1	0	1	0	0	2
1	M	0	2	2	No	08-Dec-18	2	Lost	43	30-73	672	926	30	73	0	0	0	0	0		0	0		0	0		0	0	0	0	0	0	0	0	0	0	0
1	M	0	4.5	4.5	No	08-Dec-18	2	Lost	43	30-73	672	926	30	73	5	30	5.5	0	1	0	0	0		0	0		0	1	1	0	0	1	0	0	0	1	0
1	M	0	2	2	Yes	08-Dec-18	2	Lost	43	30-73	672	926	30	73	30	17	30.28333282	3	12	25	0	3	0	5	9	55.55555725	0	2	2	4	0	5	4	0	0	0	11
1	M	0	1	1	No	08-Dec-18	2	Lost	43	30-73	672	926	30	73	11	7	11.11666679	1	2	50	0	0		0	1	0	0	0	0	0	0	1	1	0	0	0	2
1	M	0	2	2	No	08-Dec-18	2	Lost	43	30-73	672	926	30	73	3	40	3.666666746	0	1	0	0	0		0	0		1	0	1	1	0	0	0	0	0	0	0
1	M	0	1	1	Yes	19-Jan-19	1	Lost	13	45-58	672	926	45	58	34	46	34.76666641	2	6	33.33333206	0	0		0	0		0	3	3	1	0	0	2	0	0	0	4
1	M	0	4	4	No	19-Jan-19	1	Lost	13	45-58	672	926	45	58	18	39	18.64999962	2	2	100	0	0		0	0		0	1	1	1	0	1	0	0	0	0	4
1	M	0	3.5	3.5	Yes	19-Jan-19	1	Lost	13	45-58	672	926	45	58	39	5	39.08333206	3	6	50	0	0		0	0		3	7	10	1	2	0	0	0	0	0	6
1	M	0	4	4	Yes	19-Jan-19	1	Lost	13	45-58	672	926	45	58	21	21	21.35000038	3	7	42.8571434	0	0		0	0		1	6	7	1	2	2	2	0	0	0	6
1	M	0	2	2	No	19-Jan-19	1	Lost	13	45-58	672	926	45	58	0	0	0	0	0		0	0		0	0		0	0	0	0	0	0	0	0	0	0	0
1	M	0	4.5	4.5	No	19-Jan-19	1	Lost	13	45-58	672	926	45	58	0	55	0.916666687	0	1	0	0	0		0	0		0	0	0	0	0	0	0	0	0	0	0
1	M	0	4	4	Yes	19-Jan-19	1	Lost	13	45-58	672	926	45	58	40	0	40	10	19	52.63158035	0	2	0	3	5	60	0	3	3	2	4	6	3	0	0	0	23
1	M	0	2	2	Yes	19-Jan-19	1	Lost	13	45-58	672	926	45	58	36	51	36.84999847	1	5	20	0	1	0	0	0		0	8	8	6	3	2	4	0	0	0	2
1	M	0	1	1	No	19-Jan-19	1	Lost	13	45-58	672	926	45	58	6	9	6.150000095	0	1	0	0	0		0	0		0	0	0	0	0	0	0	0	0	0	0
1	M	0	2	2	No	19-Jan-19	1	Lost	13	45-58	672	926	45	58	2	14	2.233333349	0	0		0	0		0	0		0	0	0	0	0	0	0	0	0	0	0
1	M	0	1	1	Yes	17-Nov-18	1	Lost	2	74-76	672	926	74	76	45	0	45	4	6	66.66666412	1	2	50	0	0		3	1	4	5	4	1	1	0	0	0	11
1	M	0	4	4	No	17-Nov-18	1	Lost	2	74-76	672	926	74	76	19	44	19.73333359	3	4	75	0	0		1	2	50	0	4	4	0	3	1	0	0	0	0	7
1	M	0	4.5	4.5	No	17-Nov-18	1	Lost	2	74-76	672	926	74	76	0	0	0	0	0		0	0		0	0		0	0	0	0	0	0	0	0	0	0	0
1	M	0	3.5	3.5	Yes	17-Nov-18	1	Lost	2	74-76	672	926	74	76	45	0	45	1	5	20	0	0		0	0		2	7	9	0	3	4	2	0	0	0	2
1	M	0	4	4	Yes	17-Nov-18	1	Lost	2	74-76	672	926	74	76	25	16	25.26666641	1	3	33.33333206	0	1	0	1	1	100	0	2	2	0	5	1	0	0	0	0	3
1	M	0	2	2	No	17-Nov-18	1	Lost	2	74-76	672	926	74	76	0	0	0	0	0		0	0		0	0		0	0	0	0	0	0	0	0	0	0	0
1	M	0	4.5	4.5	No	17-Nov-18	1	Lost	2	74-76	672	926	74	76	1	7	1.116666675	1	1	100	0	0		0	0		0	0	0	0	0	0	0	0	0	0	2
1	M	0	4	4	Yes	17-Nov-18	1	Lost	2	74-76	672	926	74	76	43	53	43.88333511	15	25	60	0	0		4	7	57.1428566	0	6	6	4	5	6	5	0	0	0	34
1	M	0	2	2	Yes	17-Nov-18	1	Lost	2	74-76	672	926	74	76	39	36	39.59999847	4	10	40	2	3	66.66666412	0	0		4	8	12	5	5	2	2	0	0	0	14
1	M	0	1	1	No	17-Nov-18	1	Lost	2	74-76	672	926	74	76	1	7	1.116666675	0	0		0	0		1	2	50	0	0	0	0	0	1	0	0	0	0	1
1	M	0	2	2	No	17-Nov-18	1	Lost	2	74-76	672	926	74	76	4	17	4.283333302	0	1	0	0	0		0	0		0	2	2	0	0	0	0	0	0	0	0
1	M	0	1	1	Yes	26-Jan-19	2	Lost	6	55-61	672	926	55	61	39	54	39.90000153	0	1	0	0	0		0	0		0	5	5	1	4	0	0	0	0	0	0
1	M	0	4	4	Yes	26-Jan-19	2	Lost	6	55-61	672	926	55	61	31	56	31.93333244	4	8	50	0	0		0	0		0	4	4	0	2	0	0	0	0	0	8
1	M	0	3.5	3.5	Yes	26-Jan-19	2	Lost	6	55-61	672	926	55	61	40	0	40	1	3	33.33333206	0	0		0	0		1	8	9	2	4	1	1	0	0	0	2
1	M	0	4	4	No	26-Jan-19	2	Lost	6	55-61	672	926	55	61	10	0	10	3	5	60	0	0		0	0		0	2	2	0	1	0	0	0	0	0	6
1	M	0	2	2	No	26-Jan-19	2	Lost	6	55-61	672	926	55	61	0	0	0	0	0		0	0		0	0		0	0	0	0	0	0	0	0	0	0	0
1	M	0	4.5	4.5	No	26-Jan-19	2	Lost	6	55-61	672	926	55	61	0	0	0	0	0		0	0		0	0		0	0	0	0	0	0	0	0	0	0	0
1	M	0	4	4	Yes	26-Jan-19	2	Lost	6	55-61	672	926	55	61	38	4	38.06666565	8	20	40	2	6	33.33333206	1	1	100	0	2	2	3	4	2	1	0	0	0	23
1	M	0	2	2	Yes	26-Jan-19	2	Lost	6	55-61	672	926	55	61	39	33	39.54999924	5	11	45.45454407	1	4	25	3	5	60	2	4	6	8	2	6	1	0	0	0	16
1	M	0	1	1	No	26-Jan-19	2	Lost	6	55-61	672	926	55	61	0	33	0.550000012	0	0		0	0		0	0		0	0	0	0	0	0	0	0	0	0	0
1	M	0	2	2	No	26-Jan-19	2	Lost	6	55-61	672	926	55	61	0	0	0	0	0		0	0		0	0		0	0	0	0	0	0	0	0	0	0	0
1	M	0	1	1	Yes	09-Feb-19	1	Lost	11	44-55	672	926	44	55	36	29	36.48333359	0	2	0	0	0		2	2	100	0	3	3	2	3	1	2	0	0	0	2
1	M	0	4	4	Yes	09-Feb-19	1	Lost	11	44-55	672	926	44	55	23	59	23.98333359	3	5	60	0	0		0	0		1	7	8	0	1	0	0	0	0	0	6
1	M	0	4.5	4.5	No	09-Feb-19	1	Lost	11	44-55	672	926	44	55	0	0	0	0	0		0	0		0	0		0	0	0	0	0	0	0	0	0	0	0
1	M	0	3.5	3.5	Yes	09-Feb-19	1	Lost	11	44-55	672	926	44	55	34	55	34.91666794	0	4	0	0	0		0	0		0	5	5	1	4	0	0	0	0	0	0
1	M	0	4	4	No	09-Feb-19	1	Lost	11	44-55	672	926	44	55	16	1	16.01666641	2	2	100	0	0		0	0		1	1	2	0	3	0	2	0	0	0	4
1	M	0	2	2	No	09-Feb-19	1	Lost	11	44-55	672	926	44	55	0	0	0	0	0		0	0		0	0		0	0	0	0	0	0	0	0	0	0	0
1	M	0	4.5	4.5	No	09-Feb-19	1	Lost	11	44-55	672	926	44	55	1	23	1.383333325	0	0		0	0		0	0		0	0	0	0	0	0	0	0	0	0	0
1	M	0	4	4	Yes	09-Feb-19	1	Lost	11	44-55	672	926	44	55	40	0	40	8	19	42.10526276	0	1	0	4	6	66.66666412	5	10	15	0	3	4	1	1	0	0	20
1	M	0	2	2	Yes	09-Feb-19	1	Lost	11	44-55	672	926	44	55	38	37	38.61666489	5	13	38.46154022	0	1	0	2	4	50	3	3	6	2	2	5	3	0	0	0	12
1	M	0	1	1	No	09-Feb-19	1	Lost	11	44-55	672	926	44	55	4	54	4.900000095	0	0		0	0		0	0		0	0	0	1	0	1	0	0	0	0	0
1	M	0	2	2	No	09-Feb-19	1	Lost	11	44-55	672	926	44	55	3	42	3.700000048	0	1	0	0	0		0	0		0	0	0	0	1	0	1	0	0	0	0
1	M	0	1	1	No	06-Apr-19	1	Lost	24	54-78	672	926	54	78	17	28	17.46666718	0	2	0	0	0		0	0		1	0	1	7	3	0	0	0	0	0	0
1	M	0	4	4	No	06-Apr-19	1	Lost	24	54-78	672	926	54	78	16	51	16.85000038	1	4	25	0	0		0	2	0	2	1	3	0	2	1	2	0	0	0	2
1	M	0	4.5	4.5	No	06-Apr-19	1	Lost	24	54-78	672	926	54	78	0	0	0	0	0		0	0		0	0		0	0	0	0	0	0	0	0	0	0	0
1	M	0	3.5	3.5	Yes	06-Apr-19	1	Lost	24	54-78	672	926	54	78	32	48	32.79999924	4	6	66.66666412	0	0		0	2	0	2	4	6	2	4	4	2	0	0	0	8
1	M	0	4	4	Yes	06-Apr-19	1	Lost	24	54-78	672	926	54	78	30	21	30.35000038	5	11	45.45454407	0	0		0	2	0	1	1	2	0	3	4	1	0	0	0	10
1	M	0	2	2	No	06-Apr-19	1	Lost	24	54-78	672	926	54	78	0	0	0	0	0		0	0		0	0		0	0	0	0	0	0	0	0	0	0	0
1	M	0	4.5	4.5	No	06-Apr-19	1	Lost	24	54-78	672	926	54	78	0	0	0	0	0		0	0		0	0		0	0	0	0	0	0	0	0	0	0	0
1	M	0	4	4	Yes	06-Apr-19	1	Lost	24	54-78	672	926	54	78	40	0	40	10	19	52.63158035	0	2	0	2	3	66.66666412	0	7	7	11	3	2	0	0	0	0	22
1	M	0	1	1	Yes	06-Apr-19	1	Lost	24	54-78	672	926	54	78	40	0	40	5	5	100	0	0		0	0		0	1	1	0	1	1	1	0	0	0	10
1	M	0	2	2	Yes	06-Apr-19	1	Lost	24	54-78	672	926	54	78	22	32	22.53333282	1	4	25	0	0		0	0		0	1	1	0	4	1	0	0	0	0	2
1	M	0	1	1	Yes	01-Dec-18	1	Lost	56	32-88	672	926	32	88	26	8	26.13333321	0	3	0	0	0		0	0		1	1	2	7	1	0	5	0	0	0	0
1	M	0	4	4	Yes	01-Dec-18	1	Lost	56	32-88	672	926	32	88	32	38	32.63333511	1	5	20	0	0		1	2	50	2	16	18	0	4	4	3	0	0	0	3
1	M	0	4.5	4.5	No	01-Dec-18	1	Lost	56	32-88	672	926	32	88	7	27	7.449999809	1	3	33.33333206	0	0		1	2	50	1	1	2	0	2	3	2	0	0	0	3
1	M	0	3.5	3.5	Yes	01-Dec-18	1	Lost	56	32-88	672	926	32	88	32	17	32.28333282	1	3	33.33333206	0	0		0	2	0	0	1	1	1	2	1	5	0	0	0	2
1	M	0	4	4	Yes	01-Dec-18	1	Lost	56	32-88	672	926	32	88	28	10	28.16666603	2	6	33.33333206	0	1	0	1	2	50	0	3	3	0	1	1	2	0	0	1	5
1	M	0	4.5	4.5	No	01-Dec-18	1	Lost	56	32-88	672	926	32	88	5	29	5.483333111	0	0		0	0		0	0		0	2	2	0	2	1	2	0	0	0	0
1	M	0	2	2	Yes	01-Dec-18	1	Lost	56	32-88	672	926	32	88	37	16	37.26666641	6	10	60	1	3	33.33333206	2	2	100	1	0	1	1	1	6	10	0	0	0	17
1	M	0	1	1	No	01-Dec-18	1	Lost	56	32-88	672	926	32	88	20	0	20	1	2	50	0	0		0	0		0	0	0	1	3	0	1	0	0	0	2
1	M	0	2	2	No	01-Dec-18	1	Lost	56	32-88	672	926	32	88	10	35	10.58333302	0	0		0	0		0	0		0	0	0	0	1	0	0	0	0	0	0
1	M	0	1	1	Yes	23-Feb-19	2	Lost	27	44-71	672	926	44	71	25	37	25.61666679	0	1	0	0	0		0	0		0	0	0	0	2	2	3	0	0	0	0
1	M	0	4	4	No	23-Feb-19	2	Lost	27	44-71	672	926	44	71	13	30	13.5	1	2	50	0	0		0	0		0	3	3	0	3	0	0	0	0	0	2
1	M	0	4.5	4.5	No	23-Feb-19	2	Lost	27	44-71	672	926	44	71	0	0	0	0	0		0	0		0	0		0	0	0	0	0	0	0	0	0	0	0
1	M	0	2.5	2.5	No	23-Feb-19	2	Lost	27	44-71	672	926	44	71	0	0	0	0	0		0	0		0	0		0	0	0	0	0	0	0	0	0	0	0
1	M	0	3.5	3.5	Yes	23-Feb-19	2	Lost	27	44-71	672	926	44	71	38	10	38.16666794	7	12	58.33333206	0	0		2	2	100	1	8	9	0	3	4	3	1	0	0	16
1	M	0	4	4	Yes	23-Feb-19	2	Lost	27	44-71	672	926	44	71	26	30	26.5	0	1	0	0	0		2	6	33.33333206	0	3	3	2	2	5	4	0	1	0	2
1	M	0	2	2	No	23-Feb-19	2	Lost	27	44-71	672	926	44	71	0	0	0	0	0		0	0		0	0		0	0	0	0	0	0	0	0	0	0	0
1	M	0	4.5	4.5	No	23-Feb-19	2	Lost	27	44-71	672	926	44	71	0	0	0	0	0		0	0		0	0		0	0	0	0	0	0	0	0	0	0	0
1	M	0	4	4	Yes	23-Feb-19	2	Lost	27	44-71	672	926	44	71	40	0	40	2	9	22.22222137	1	3	33.33333206	5	6	83.33333588	0	13	13	5	4	3	6	0	0	0	12
1	M	0	2	2	Yes	23-Feb-19	2	Lost	27	44-71	672	926	44	71	40	0	40	4	7	57.1428566	0	2	0	4	4	100	0	2	2	2	1	3	6	1	0	0	12
1	M	0	1	1	No	23-Feb-19	2	Lost	27	44-71	672	926	44	71	14	23	14.38333321	0	0		0	0		0	0		0	0	0	0	0	0	1	0	0	0	0
1	M	0	2	2	No	23-Feb-19	2	Lost	27	44-71	672	926	44	71	1	50	1.833333373	0	0		0	0		0	0		0	0	0	0	0	0	0	0	0	0	0
1	M	0	1	1	No	30-Mar-19	2	Lost	13	52-65	672	926	52	65	31	20	31.33333397	2	5	40	0	0		0	0		1	0	1	2	3	3	2	0	0	0	4
1	M	0	4	4	No	30-Mar-19	2	Lost	13	52-65	672	926	52	65	19	57	19.95000076	2	6	33.33333206	0	0		1	4	25	0	4	4	4	3	3	1	0	0	0	5
1	M	0	3.5	3.5	Yes	30-Mar-19	2	Lost	13	52-65	672	926	52	65	28	31	28.51666641	2	6	33.33333206	0	0		0	0		1	5	6	3	3	2	4	1	0	0	4
1	M	0	4	4	Yes	30-Mar-19	2	Lost	13	52-65	672	926	52	65	29	29	29.48333359	10	16	62.5	0	0		0	0		3	4	7	0	4	2	2	1	0	0	20
1	M	0	2	2	No	30-Mar-19	2	Lost	13	52-65	672	926	52	65	0	0	0	0	0		0	0		0	0		0	0	0	0	0	0	0	0	0	0	0
1	M	0	4.5	4.5	No	30-Mar-19	2	Lost	13	52-65	672	926	52	65	2	3	2.049999952	0	0		0	0		1	2	50	0	1	1	1	0	1	0	0	0	0	1
1	M	0	4	4	Yes	30-Mar-19	2	Lost	13	52-65	672	926	52	65	40	0	40	3	8	37.5	2	4	50	0	0		1	4	5	6	1	2	2	1	0	0	12
1	M	0	1	1	Yes	30-Mar-19	2	Lost	13	52-65	672	926	52	65	27	5	27.08333397	2	3	66.66666412	0	0		0	0		0	0	0	0	0	0	1	0	0	0	4
1	M	0	2	2	Yes	30-Mar-19	2	Lost	13	52-65	672	926	52	65	21	35	21.58333397	1	5	20	0	0		0	0		2	0	2	1	2	0	3	0	0	0	2
1	M	0	4	4	No	12-Jan-19	1	Lost	15	50-65	672	926	50	65	8	45	8.75	4	4	100	0	0		0	0		0	0	0	0	2	0	0	0	0	0	8
1	M	0	4.5	4.5	No	12-Jan-19	1	Lost	15	50-65	672	926	50	65	0	0	0	0	0		0	0		0	0		0	0	0	0	0	0	0	0	0	0	0
1	M	0	3.5	3.5	Yes	12-Jan-19	1	Lost	15	50-65	672	926	50	65	40	0	40	1	4	25	0	0		0	0		2	8	10	2	2	2	0	1	0	0	2
1	M	0	4	4	Yes	12-Jan-19	1	Lost	15	50-65	672	926	50	65	31	15	31.25	6	18	33.33333206	0	0		1	3	33.33333206	4	8	12	0	3	2	1	0	0	0	13
1	M	0	2	2	No	12-Jan-19	1	Lost	15	50-65	672	926	50	65	0	0	0	0	0		0	0		0	0		0	0	0	0	0	0	0	0	0	0	0
1	M	0	4.5	4.5	No	12-Jan-19	1	Lost	15	50-65	672	926	50	65	0	0	0	0	0		0	0		0	0		0	0	0	0	0	0	0	0	0	0	0
1	M	0	4	4	Yes	12-Jan-19	1	Lost	15	50-65	672	926	50	65	40	0	40	10	19	52.63158035	0	2	0	1	1	100	2	2	4	1	4	3	0	0	0	0	21
1	M	0	2	2	Yes	12-Jan-19	1	Lost	15	50-65	672	926	50	65	24	26	24.43333244	1	5	20	1	1	100	1	2	50	2	0	2	1	3	3	4	0	0	0	6
1	M	0	1	1	No	12-Jan-19	1	Lost	15	50-65	672	926	50	65	0	0	0	0	0		0	0		0	0		0	0	0	0	0	0	0	0	0	0	0
1	M	0	2	2	No	12-Jan-19	1	Lost	15	50-65	672	926	50	65	15	34	15.5666666	0	2	0	0	0		0	0		1	2	3	0	1	0	1	0	0	0	0
1	M	0	1	1	Yes	12-Jan-19	1	Lost	15	50-65	672	926	50	65	40	0	40	0	6	0	0	0		0	0		3	1	4	4	3	1	0	0	0	0	0
1	M	0	1	1	Yes	15-Dec-18	1	Won	13	60-47	672	926	60	47	40	0	40	1	4	25	0	0		0	0		2	2	4	3	3	2	2	0	0	0	2
1	M	0	4	4	No	15-Dec-18	1	Won	13	60-47	672	926	60	47	15	16	15.26666641	1	3	33.33333206	0	0		0	0		1	4	5	1	1	2	1	0	0	0	2
1	M	0	4.5	4.5	No	15-Dec-18	1	Won	13	60-47	672	926	60	47	0	0	0	0	0		0	0		0	0		0	0	0	0	0	0	0	0	0	0	0
1	M	0	3.5	3.5	Yes	15-Dec-18	1	Won	13	60-47	672	926	60	47	33	18	33.29999924	2	3	66.66666412	0	0		0	0		0	4	4	0	4	1	1	0	0	0	4
1	M	0	4	4	Yes	15-Dec-18	1	Won	13	60-47	672	926	60	47	31	44	31.73333359	4	7	57.1428566	0	0		1	2	50	2	6	8	0	1	2	4	0	0	0	9
1	M	0	2	2	No	15-Dec-18	1	Won	13	60-47	672	926	60	47	0	0	0	0	0		0	0		0	0		0	0	0	0	0	0	0	0	0	0	0
1	M	0	4.5	4.5	No	15-Dec-18	1	Won	13	60-47	672	926	60	47	0	0	0	0	0		0	0		0	0		0	0	0	0	0	0	0	0	0	0	0
1	M	0	4	4	Yes	15-Dec-18	1	Won	13	60-47	672	926	60	47	33	0	33	6	12	50	1	1	100	3	4	75	0	7	7	5	5	3	5	0	0	0	18
1	M	0	2	2	Yes	15-Dec-18	1	Won	13	60-47	672	926	60	47	40	0	40	9	12	75	2	2	100	1	2	50	2	2	4	3	1	2	1	0	0	0	25
1	M	0	1	1	No	15-Dec-18	1	Won	13	60-47	672	926	60	47	0	0	0	0	0		0	0		0	0		0	0	0	0	0	0	0	0	0	0	0
1	M	0	2	2	No	15-Dec-18	1	Won	13	60-47	672	926	60	47	6	42	6.699999809	0	4	0	0	0		0	0		3	1	4	0	0	0	0	0	0	0	0
1	M	0	4	4	Yes	16-Mar-19	2	Lost	11	53-64	672	926	53	64	40	0	40	7	18	38.88888931	1	7	14.28571415	2	2	100	2	3	5	4	4	4	4	1	0	0	19
1	M	0	4.5	4.5	No	16-Mar-19	2	Lost	11	53-64	672	926	53	64	0	0	0	0	0		0	0		0	0		0	0	0	0	0	0	0	0	0	0	0
1	M	0	2	2	No	16-Mar-19	2	Lost	11	53-64	672	926	53	64	0	0	0	0	0		0	0		0	0		0	0	0	0	0	0	0	0	0	0	0
1	M	0	1	1	No	16-Mar-19	2	Lost	11	53-64	672	926	53	64	0	0	0	0	0		0	0		0	0		0	0	0	0	0	0	0	0	0	0	0
1	M	0	4	4	No	16-Mar-19	2	Lost	11	53-64	672	926	53	64	2	12	2.200000048	0	0		0	0		0	0		0	1	1	0	0	0	0	0	0	0	0
1	M	0	4.5	4.5	No	16-Mar-19	2	Lost	11	53-64	672	926	53	64	0	0	0	0	0		0	0		0	0		0	0	0	0	0	0	0	0	0	0	0
1	M	0	3.5	3.5	Yes	16-Mar-19	2	Lost	11	53-64	672	926	53	64	40	0	40	4	4	100	0	0		0	4	0	0	7	7	0	1	3	1	2	0	0	8
1	M	0	4	4	Yes	16-Mar-19	2	Lost	11	53-64	672	926	53	64	37	48	37.79999924	9	21	42.8571434	0	0		4	5	80	3	4	7	2	2	3	1	1	0	0	22
1	M	0	1	1	Yes	16-Mar-19	2	Lost	11	53-64	672	926	53	64	40	0	40	1	2	50	0	0		0	0		0	1	1	0	2	0	0	0	0	0	2
1	M	0	2	2	Yes	16-Mar-19	2	Lost	11	53-64	672	926	53	64	40	0	40	1	3	33.33333206	0	0		0	0		1	3	4	0	2	0	1	1	0	0	2
1	M	0	1	1	No	20-Apr-19	2	Won	1	51-50	672	926	51	50	28	54	28.89999962	1	1	100	0	0		0	0		0	2	2	2	4	1	0	0	0	0	2
1	M	0	4	4	No	20-Apr-19	2	Won	1	51-50	672	926	51	50	15	18	15.30000019	2	7	28.5714283	0	0		0	2	0	3	2	5	0	2	1	0	0	0	0	4
1	M	0	4.5	4.5	No	20-Apr-19	2	Won	1	51-50	672	926	51	50	0	0	0	0	0		0	0		0	0		0	0	0	0	0	0	0	0	0	0	0
1	M	0	3.5	3.5	Yes	20-Apr-19	2	Won	1	51-50	672	926	51	50	40	0	40	4	8	50	0	0		0	1	0	1	5	6	0	0	1	1	1	0	0	8
1	M	0	4	4	Yes	20-Apr-19	2	Won	1	51-50	672	926	51	50	24	42	24.70000076	2	8	25	0	0		0	0		0	7	7	0	2	0	1	1	0	0	4
1	M	0	4.5	4.5	No	20-Apr-19	2	Won	1	51-50	672	926	51	50	0	0	0	0	0		0	0		0	0		0	0	0	0	0	0	0	0	0	0	0
1	M	0	4	4	Yes	20-Apr-19	2	Won	1	51-50	672	926	51	50	40	0	40	10	23	43.47826004	1	2	50	0	2	0	0	8	8	5	0	4	5	2	0	0	23
1	M	0	2	2	Yes	20-Apr-19	2	Won	1	51-50	672	926	51	50	40	0	40	5	10	50	0	2	0	0	1	0	0	2	2	3	1	2	0	1	0	0	10
1	M	0	1	1	Yes	20-Apr-19	2	Won	1	51-50	672	926	51	50	11	6	11.10000038	0	0		0	0		0	0		0	0	0	0	0	0	0	0	0	0	0
1	M	0	2	2	No	20-Apr-19	2	Won	1	51-50	672	926	51	50	0	0	0	0	0		0	0		0	0		0	0	0	0	0	0	0	0	0	0	0
2	M	0	3.5	3.5	No	02-Mar-19	2	Won	47	75-28	1078	732	75	28	0	0	0	0	0		0	0		0	0		0	0	0	0	0	0	0	0	0	0	0
2	M	0	3.5	3.5	Yes	02-Mar-19	2	Won	47	75-28	1078	732	75	28	26	38	26.63333321	6	8	75	0	0		6	7	85.7142868	1	2	3	0	2	6	0	0	0	0	18
2	M	0	4.5	4.5	No	02-Mar-19	2	Won	47	75-28	1078	732	75	28	22	35	22.58333397	5	10	50	1	2	50	0	0		0	2	2	0	2	0	0	0	0	0	13
2	M	0	4	4	Yes	02-Mar-19	2	Won	47	75-28	1078	732	75	28	26	47	26.78333282	5	7	71.42857361	0	1	0	0	1	0	0	13	13	0	1	1	0	0	0	0	10
2	F	0	2.5	2.5	No	02-Mar-19	2	Won	47	75-28	1078	732	75	28	26	35	26.58333397	0	0		0	0		0	0		0	2	2	0	0	0	0	0	0	0	0
2	M	0	4	4	Yes	02-Mar-19	2	Won	47	75-28	1078	732	75	28	30	38	30.63333321	6	11	54.54545593	0	0		2	2	100	1	2	3	0	2	2	0	0	0	0	14
2	F	1.5	1	1	Yes	02-Mar-19	2	Won	47	75-28	1078	732	75	28	13	25	13.41666698	0	0		0	0		0	0		0	0	0	0	0	0	0	0	0	0	0
2	M	0	1.5	1.5	No	02-Mar-19	2	Won	47	75-28	1078	732	75	28	26	35	26.58333397	2	6	33.33333206	0	0		0	2	0	1	3	4	1	1	2	0	0	0	0	4
2	M	0	3	3	Yes	02-Mar-19	2	Won	47	75-28	1078	732	75	28	26	47	26.78333282	7	10	70	0	0		2	3	66.66666412	4	6	10	1	2	2	0	0	0	0	16
2	M	0	3.5	3.5	Yes	08-Dec-18	1	Won	43	73-30	1078	732	73	30	29	8	29.13333321	6	10	60	0	0		1	4	25	0	7	7	3	1	2	0	1	0	0	13
2	M	0	4.5	4.5	No	08-Dec-18	1	Won	43	73-30	1078	732	73	30	21	32	21.53333282	4	10	40	0	1	0	0	2	0	2	9	11	5	1	2	0	2	0	0	8
2	M	0	4	4	Yes	08-Dec-18	1	Won	43	73-30	1078	732	73	30	14	56	14.9333334	2	5	40	1	1	100	0	0		0	1	1	4	0	0	0	1	0	0	7
2	F	1.5	2.5	1	No	08-Dec-18	1	Won	43	73-30	1078	732	73	30	10	0	10	0	0		0	0		0	0		0	0	0	0	1	0	0	1	0	0	0
2	M	0	4	4	Yes	08-Dec-18	1	Won	43	73-30	1078	732	73	30	33	20	33.33333206	9	17	52.94117737	0	1	0	1	1	100	1	12	13	6	1	1	1	5	0	0	19
2	F	1.5	1	1	No	08-Dec-18	1	Won	43	73-30	1078	732	73	30	7	41	7.683333397	1	1	100	0	0		0	0		0	0	0	0	0	0	0	0	0	0	2
2	M	0	1.5	1.5	Yes	08-Dec-18	1	Won	43	73-30	1078	732	73	30	22	19	22.31666756	2	2	100	0	0		0	0		0	2	2	3	3	0	1	0	0	0	4
2	M	0	3	3	No	08-Dec-18	1	Won	43	73-30	1078	732	73	30	28	45	28.75	7	10	70	0	0		0	0		5	2	7	1	2	0	0	0	1	0	14
2	M	0	1.5	1.5	Yes	08-Dec-18	1	Won	43	73-30	1078	732	73	30	32	19	32.31666565	3	8	37.5	0	0		0	0		0	1	1	6	2	0	0	0	0	0	6
2	M	1	3	2	No	15-Dec-18	2	Won	17	72-55	1078	732	72	55	0	0	0	0	0		0	0		0	0		0	0	0	0	0	0	0	0	0	0	0
2	M	0	3.5	3.5	Yes	15-Dec-18	2	Won	17	72-55	1078	732	72	55	36	4	36.06666565	5	12	41.66666794	0	5	0	3	3	100	2	5	7	9	3	0	2	0	0	0	13
2	M	0	3.5	3.5	No	15-Dec-18	2	Won	17	72-55	1078	732	72	55	8	8	8.133333206	0	1	0	0	0		0	0		0	4	4	0	0	0	1	0	0	0	0
2	M	0	4.5	4.5	Yes	15-Dec-18	2	Won	17	72-55	1078	732	72	55	11	47	11.78333378	3	3	100	2	3	66.66666412	0	0		0	0	0	0	1	0	1	0	0	0	12
2	M	1	3	2	No	15-Dec-18	2	Won	17	72-55	1078	732	72	55	0	0	0	0	0		0	0		0	0		0	0	0	0	0	0	0	0	0	0	0
2	M	0	4	4	No	15-Dec-18	2	Won	17	72-55	1078	732	72	55	28	13	28.21666718	4	7	57.1428566	0	0		1	1	100	3	2	5	1	1	0	0	1	0	0	9
2	M	0	2.5	2.5	No	15-Dec-18	2	Won	17	72-55	1078	732	72	55	0	0	0	0	0		0	0		0	0		0	0	0	0	0	0	0	0	0	0	0
2	F	1.5	2.5	1	No	15-Dec-18	2	Won	17	72-55	1078	732	72	55	0	0	0	0	0		0	0		0	0		0	0	0	0	0	0	0	0	0	0	0
2	M	0	4	4	Yes	15-Dec-18	2	Won	17	72-55	1078	732	72	55	40	0	40	12	21	57.1428566	0	1	0	0	0		1	6	7	0	1	0	2	0	0	0	24
2	F	1.5	1	1	Yes	15-Dec-18	2	Won	17	72-55	1078	732	72	55	20	32	20.53333282	1	2	50	0	0		0	0		1	0	1	0	1	0	0	1	0	0	2
2	M	0	1.5	1.5	No	15-Dec-18	2	Won	17	72-55	1078	732	72	55	19	28	19.46666718	3	7	42.8571434	0	0		0	3	0	3	1	4	0	2	0	0	0	0	0	6
2	M	0	3	3	Yes	15-Dec-18	2	Won	17	72-55	1078	732	72	55	15	48	15.80000019	1	5	20	0	0		0	0		0	1	1	0	0	0	0	0	0	0	2
2	M	0	1.5	1.5	No	15-Dec-18	2	Won	17	72-55	1078	732	72	55	20	0	20	2	4	50	0	0		0	0		0	2	2	1	1	0	0	0	0	0	4
2	M	0	3.5	3.5	No	16-Mar-19	1	Won	27	74-47	1078	732	74	47	0	0	0	0	0		0	0		0	0		0	0	0	0	0	0	0	0	0	0	0
2	M	0	3.5	3.5	Yes	16-Mar-19	1	Won	27	74-47	1078	732	74	47	32	4	32.06666565	5	11	45.45454407	0	0		5	6	83.33333588	1	7	8	10	2	3	2	2	0	0	15
2	M	0	4.5	4.5	Yes	16-Mar-19	1	Won	27	74-47	1078	732	74	47	29	41	29.68333244	7	14	50	0	1	0	2	2	100	0	3	3	2	1	4	0	2	0	0	16
2	M	0	4	4	No	16-Mar-19	1	Won	27	74-47	1078	732	74	47	20	15	20.25	1	3	33.33333206	1	1	100	1	4	25	1	7	8	5	1	2	2	1	1	0	6
2	F	1.5	2.5	1	No	16-Mar-19	1	Won	27	74-47	1078	732	74	47	9	45	9.75	0	0		0	0		0	0		1	0	1	0	0	0	1	0	0	0	0
2	M	0	4	4	Yes	16-Mar-19	1	Won	27	74-47	1078	732	74	47	30	4	30.06666756	9	16	56.25	0	0		2	4	50	0	5	5	5	1	2	1	2	0	0	20
2	F	1.5	1	1	Yes	16-Mar-19	1	Won	27	74-47	1078	732	74	47	12	0	12	0	0		0	0		0	2	0	0	0	0	0	2	1	0	0	0	0	0
2	M	0	1.5	1.5	No	16-Mar-19	1	Won	27	74-47	1078	732	74	47	25	18	25.29999924	4	5	80	0	0		1	4	25	1	0	1	0	3	3	0	2	0	0	9
2	M	0	3	3	Yes	16-Mar-19	1	Won	27	74-47	1078	732	74	47	19	56	19.93333244	2	4	50	0	0		0	0		2	5	7	1	2	1	0	0	0	0	4
2	M	0	1.5	1.5	No	16-Mar-19	1	Won	27	74-47	1078	732	74	47	20	57	20.95000076	2	4	50	0	0		0	0		0	0	0	0	3	0	0	0	0	0	4
2	M	0	3.5	3.5	Yes	12-Jan-19	1	Won	4	72-68	1078	732	72	68	31	44	31.73333359	1	2	50	3	5	60	3	7	42.8571434	1	2	3	8	2	4	1	1	0	0	14
2	M	0	3.5	3.5	No	12-Jan-19	1	Won	4	72-68	1078	732	72	68	21	59	21.98333359	5	9	55.55555725	0	0		1	2	50	2	4	6	2	2	3	2	0	0	0	11
2	M	0	4.5	4.5	No	12-Jan-19	1	Won	4	72-68	1078	732	72	68	16	38	16.63333321	4	11	36.36363602	0	0		0	0		1	3	4	3	3	1	0	1	0	0	8
2	M	0	4	4	Yes	12-Jan-19	1	Won	4	72-68	1078	732	72	68	19	38	19.63333321	4	8	50	0	0		0	0		0	6	6	1	3	0	1	0	0	0	8
2	F	1.5	2.5	1	No	12-Jan-19	1	Won	4	72-68	1078	732	72	68	0	0	0	0	0		0	0		0	0		0	0	0	0	0	0	0	0	0	0	0
2	F	1.5	1	1	No	12-Jan-19	1	Won	4	72-68	1078	732	72	68	14	46	14.76666641	0	0		0	0		0	0		0	0	0	0	3	1	0	2	0	0	0
2	M	0	4	4	Yes	12-Jan-19	1	Won	4	72-68	1078	732	72	68	16	31	16.51666641	6	10	60	0	0		0	0		1	4	5	3	4	0	2	1	0	0	12
2	M	0	1.5	1.5	Yes	12-Jan-19	1	Won	4	72-68	1078	732	72	68	25	14	25.23333359	1	4	25	0	0		3	6	50	3	0	3	1	2	3	1	2	0	1	5
2	M	0	3	3	No	12-Jan-19	1	Won	4	72-68	1078	732	72	68	28	16	28.26666641	2	8	25	0	0		0	0		1	4	5	2	0	0	0	2	0	0	4
2	M	0	1.5	1.5	Yes	12-Jan-19	1	Won	4	72-68	1078	732	72	68	25	14	25.23333359	4	10	40	0	0		2	5	40	1	2	3	0	3	5	0	0	0	0	10
2	F	1.5	2.5	1	No	06-Apr-19	1	Won	31	87-56	1078	732	87	56	6	55	6.916666508	0	0		0	0		0	0		1	0	1	0	0	0	0	0	0	0	0
2	M	0	3.5	3.5	Yes	06-Apr-19	1	Won	31	87-56	1078	732	87	56	29	12	29.20000076	9	11	81.8181839	0	0		1	2	50	1	4	5	4	2	3	2	0	0	0	19
2	M	0	3.5	3.5	Yes	06-Apr-19	1	Won	31	87-56	1078	732	87	56	26	55	26.91666603	7	13	53.84615326	2	3	66.66666412	0	0		1	7	8	10	2	0	2	1	0	0	20
2	M	0	4.5	4.5	No	06-Apr-19	1	Won	31	87-56	1078	732	87	56	18	58	18.96666718	6	10	60	0	0		0	0		2	4	6	3	0	2	0	2	0	0	12
2	M	0	4	4	Yes	06-Apr-19	1	Won	31	87-56	1078	732	87	56	24	55	24.91666603	3	4	75	0	2	0	0	0		0	8	8	6	1	2	4	3	0	0	6
2	M	0	4	4	Yes	06-Apr-19	1	Won	31	87-56	1078	732	87	56	17	57	17.95000076	6	8	75	0	0		0	0		0	3	3	2	3	0	1	0	0	0	12
2	F	1.5	1	1	Yes	06-Apr-19	1	Won	31	87-56	1078	732	87	56	17	5	17.08333397	0	1	0	0	0		0	0		0	0	0	0	2	0	0	0	0	1	0
2	M	0	1.5	1.5	No	06-Apr-19	1	Won	31	87-56	1078	732	87	56	22	55	22.91666603	5	8	62.5	0	0		0	1	0	2	1	3	2	3	3	0	2	0	0	10
2	M	0	3	3	No	06-Apr-19	1	Won	31	87-56	1078	732	87	56	19	8	19.13333321	3	3	100	0	0		0	0		1	3	4	1	0	0	0	0	0	0	6
2	M	0	1.5	1.5	No	06-Apr-19	1	Won	31	87-56	1078	732	87	56	16	0	16	1	6	16.66666603	0	1	0	0	0		0	1	1	1	1	0	0	0	0	0	2
2	M	0	3.5	3.5	Yes	13-Apr-19	2	Won	23	77-54	1078	732	77	54	40	0	40	3	5	60	2	4	50	2	3	66.66666412	1	4	5	15	3	3	1	2	0	0	14
2	M	0	3.5	3.5	No	13-Apr-19	2	Won	23	77-54	1078	732	77	54	18	25	18.41666603	5	7	71.42857361	0	0		0	0		0	2	2	3	1	1	2	0	0	0	10
2	M	0	4.5	4.5	Yes	13-Apr-19	2	Won	23	77-54	1078	732	77	54	22	22	22.36666679	3	8	37.5	0	0		0	0		1	4	5	4	3	1	1	0	0	0	6
2	M	0	4	4	Yes	13-Apr-19	2	Won	23	77-54	1078	732	77	54	32	6	32.09999847	9	13	69.2307663	0	2	0	0	0		1	6	7	1	1	1	1	1	0	1	18
2	F	1.5	2.5	1	No	13-Apr-19	2	Won	23	77-54	1078	732	77	54	4	59	4.983333111	0	1	0	0	0		0	0		1	1	2	0	0	0	0	0	0	0	0
2	M	0	4	4	No	13-Apr-19	2	Won	23	77-54	1078	732	77	54	17	38	17.63333321	6	12	50	0	0		1	2	50	1	4	5	2	2	1	2	1	0	0	13
2	F	1.5	1	1	Yes	13-Apr-19	2	Won	23	77-54	1078	732	77	54	20	0	20	1	1	100	0	0		0	0		1	0	1	0	0	0	0	0	0	0	2
2	M	0	1.5	1.5	No	13-Apr-19	2	Won	23	77-54	1078	732	77	54	20	0	20	2	5	40	0	0		2	3	66.66666412	1	1	2	0	4	3	0	0	0	0	6
2	M	0	3	3	Yes	13-Apr-19	2	Won	23	77-54	1078	732	77	54	9	29	9.483333588	3	7	42.8571434	0	0		0	0		1	1	2	0	2	2	0	0	0	0	6
2	M	0	1.5	1.5	No	13-Apr-19	2	Won	23	77-54	1078	732	77	54	15	1	15.01666641	1	5	20	0	0		0	0		4	0	4	1	0	0	1	0	0	0	2
2	F	1.5	2.5	1	No	30-Mar-19	2	Won	39	95-56	1078	732	95	56	14	5	14.08333302	0	1	0	0	0		0	0		1	0	1	0	1	0	0	0	0	0	0
2	M	0	4	4	No	30-Mar-19	2	Won	39	95-56	1078	732	95	56	25	25	25.41666603	6	11	54.54545593	0	0		0	0		0	7	7	5	1	2	1	0	0	0	12
2	F	1.5	1	1	Yes	30-Mar-19	2	Won	39	95-56	1078	732	95	56	25	55	25.91666603	1	1	100	0	0		0	0		0	1	1	0	0	0	0	0	0	0	2
2	M	0	1.5	1.5	No	30-Mar-19	2	Won	39	95-56	1078	732	95	56	14	5	14.08333302	4	4	100	0	0		0	1	0	1	1	2	5	1	1	2	1	0	0	8
2	M	0	3	3	Yes	30-Mar-19	2	Won	39	95-56	1078	732	95	56	20	0	20	5	9	55.55555725	0	0		3	3	100	2	2	4	0	1	3	0	0	0	0	13
2	M	0	3.5	3.5	Yes	30-Mar-19	2	Won	39	95-56	1078	732	95	56	40	0	40	8	12	66.66666412	0	4	0	0	1	0	2	6	8	15	2	1	1	0	0	0	16
2	M	0	3.5	3.5	No	30-Mar-19	2	Won	39	95-56	1078	732	95	56	5	55	5.916666508	2	3	66.66666412	0	0		0	0		0	1	1	0	0	0	0	0	0	0	4
2	M	0	4.5	4.5	Yes	30-Mar-19	2	Won	39	95-56	1078	732	95	56	34	5	34.08333206	15	19	78.94736481	1	2	50	0	0		4	8	12	3	2	0	0	1	0	0	33
2	M	0	4	4	Yes	30-Mar-19	2	Won	39	95-56	1078	732	95	56	20	30	20.5	1	5	20	1	2	50	2	2	100	0	3	3	4	0	1	0	0	0	0	7
2	M	0	3.5	3.5	Yes	10-Nov-18	2	Won	25	66-41	1078	732	66	41	37	16	37.26666641	12	20	60	0	3	0	2	2	100	0	4	4	4	0	1	2	2	0	0	26
2	M	0	3.5	3.5	No	10-Nov-18	2	Won	25	66-41	1078	732	66	41	4	49	4.816666603	1	3	33.33333206	0	0		0	0		0	1	1	0	0	0	0	0	0	0	2
2	M	0	4.5	4.5	No	10-Nov-18	2	Won	25	66-41	1078	732	66	41	14	54	14.89999962	2	6	33.33333206	0	0		0	0		1	4	5	4	1	1	1	1	0	0	4
2	M	0	4	4	No	10-Nov-18	2	Won	25	66-41	1078	732	66	41	22	27	22.45000076	1	3	33.33333206	0	0		0	0		0	6	6	6	3	0	1	0	0	0	2
2	F	1.5	2.5	1	No	10-Nov-18	2	Won	25	66-41	1078	732	66	41	0	0	0	0	0		0	0		0	0		0	0	0	0	0	0	0	0	0	0	0
2	M	0	4	4	Yes	10-Nov-18	2	Won	25	66-41	1078	732	66	41	29	55	29.91666603	6	12	50	0	1	0	0	0		2	11	13	6	3	2	3	2	0	0	12
2	F	1.5	1	1	No	10-Nov-18	2	Won	25	66-41	1078	732	66	41	8	30	8.5	0	0		0	0		0	0		0	0	0	0	2	0	0	0	0	0	0
2	M	0	1.5	1.5	Yes	10-Nov-18	2	Won	25	66-41	1078	732	66	41	31	30	31.5	4	4	100	0	0		0	0		2	3	5	0	4	2	3	0	0	0	8
2	M	0	3	3	Yes	10-Nov-18	2	Won	25	66-41	1078	732	66	41	19	9	19.14999962	0	1	0	0	0		0	0		0	1	1	2	0	0	0	0	0	0	0
2	M	0	1.5	1.5	Yes	10-Nov-18	2	Won	25	66-41	1078	732	66	41	31	30	31.5	6	10	60	0	0		0	2	0	2	0	2	3	4	1	2	1	0	0	12
2	M	0	3.5	3.5	Yes	19-Jan-19	1	Won	34	70-36	1078	732	70	36	37	27	37.45000076	8	12	66.66666412	1	3	33.33333206	0	0		0	8	8	9	3	1	1	2	1	0	19
2	M	0	3.5	3.5	Yes	19-Jan-19	1	Won	34	70-36	1078	732	70	36	14	53	14.88333321	1	7	14.28571415	0	0		1	2	50	0	4	4	2	0	1	1	0	0	0	3
2	M	0	4.5	4.5	No	19-Jan-19	1	Won	34	70-36	1078	732	70	36	18	3	18.04999924	3	7	42.8571434	0	0		0	0		1	6	7	2	0	1	1	0	0	0	6
2	M	0	4	4	Yes	19-Jan-19	1	Won	34	70-36	1078	732	70	36	34	45	34.75	6	12	50	0	0		1	1	100	2	5	7	12	2	2	2	2	0	0	13
2	F	1.5	2.5	1	No	19-Jan-19	1	Won	34	70-36	1078	732	70	36	8	3	8.050000191	0	0		0	0		0	0		0	0	0	0	1	0	0	0	0	0	0
2	M	0	4	4	Yes	19-Jan-19	1	Won	34	70-36	1078	732	70	36	22	11	22.18333244	8	13	61.53845978	0	0		0	1	0	3	5	8	2	1	2	1	0	0	0	16
2	F	1.5	1	1	Yes	19-Jan-19	1	Won	34	70-36	1078	732	70	36	20	0	20	0	0		0	0		0	0		1	1	2	2	0	0	0	0	0	0	0
2	M	0	1.5	1.5	No	19-Jan-19	1	Won	34	70-36	1078	732	70	36	20	0	20	3	4	75	0	0		1	2	50	1	1	2	1	0	2	2	1	0	0	7
2	M	0	3	3	No	19-Jan-19	1	Won	34	70-36	1078	732	70	36	12	41	12.6833334	1	3	33.33333206	0	0		0	0		1	3	4	0	2	0	1	0	0	0	2
2	M	0	1.5	1.5	No	19-Jan-19	1	Won	34	70-36	1078	732	70	36	11	57	11.94999981	2	5	40	0	0		0	0		0	0	0	0	1	0	0	1	0	0	4
2	M	1	3	2	No	26-Jan-19	2	Won	8	64-56	1078	732	64	56	0	0	0	0	0		0	0		0	0		0	0	0	0	0	0	0	0	0	0	0
2	M	0	3.5	3.5	Yes	26-Jan-19	2	Won	8	64-56	1078	732	64	56	40	0	40	10	17	58.82352829	1	2	50	1	3	33.33333206	1	4	5	4	4	3	1	2	1	1	24
2	M	0	3.5	3.5	Yes	26-Jan-19	2	Won	8	64-56	1078	732	64	56	19	53	19.88333321	5	8	62.5	0	0		0	0		1	3	4	0	2	1	2	0	0	0	10
2	M	0	4.5	4.5	No	26-Jan-19	2	Won	8	64-56	1078	732	64	56	7	33	7.550000191	1	2	50	0	0		0	0		0	2	2	0	4	0	1	0	0	0	2
2	M	1	3	2	No	26-Jan-19	2	Won	8	64-56	1078	732	64	56	0	0	0	0	0		0	0		0	0		0	0	0	0	0	0	0	0	0	0	0
2	M	0	4	4	Yes	26-Jan-19	2	Won	8	64-56	1078	732	64	56	24	17	24.28333282	2	8	25	0	0		1	4	25	1	10	11	4	3	5	5	2	0	0	5
2	M	0	2.5	2.5	No	26-Jan-19	2	Won	8	64-56	1078	732	64	56	0	0	0	0	0		0	0		0	0		0	0	0	0	0	0	0	0	0	0	0
2	F	1.5	2.5	1	No	26-Jan-19	2	Won	8	64-56	1078	732	64	56	0	0	0	0	0		0	0		0	0		0	0	0	0	0	0	0	0	0	0	0
2	M	0	4	4	Yes	26-Jan-19	2	Won	8	64-56	1078	732	64	56	30	23	30.38333321	4	8	50	0	0		2	2	100	0	7	7	3	2	1	1	1	0	0	10
2	F	1.5	1	1	Yes	26-Jan-19	2	Won	8	64-56	1078	732	64	56	16	9	16.14999962	0	0		0	0		0	0		1	1	2	0	3	1	2	0	0	0	0
2	M	0	1.5	1.5	No	26-Jan-19	2	Won	8	64-56	1078	732	64	56	23	51	23.85000038	0	3	0	0	0		0	0		4	0	4	2	4	1	1	0	0	0	0
2	M	0	3	3	No	26-Jan-19	2	Won	8	64-56	1078	732	64	56	14	3	14.05000019	4	5	80	0	0		3	4	75	1	2	3	0	1	3	3	1	0	0	11
2	M	0	1.5	1.5	No	26-Jan-19	2	Won	8	64-56	1078	732	64	56	23	51	23.85000038	1	3	33.33333206	0	0		0	0		0	2	2	1	1	0	1	0	0	0	2
2	M	0	3.5	3.5	Yes	17-Nov-18	1	Won	4	60-56	1078	732	60	56	40	0	40	6	11	54.54545593	0	2	0	1	2	50	1	3	4	7	2	6	4	2	0	0	13
2	M	0	3.5	3.5	No	17-Nov-18	1	Won	4	60-56	1078	732	60	56	15	20	15.33333302	1	3	33.33333206	0	0		3	4	75	1	2	3	0	2	2	1	0	0	0	5
2	M	0	4.5	4.5	Yes	17-Nov-18	1	Won	4	60-56	1078	732	60	56	28	33	28.54999924	6	17	35.29411697	0	0		1	2	50	1	8	9	3	4	2	3	1	0	0	13
2	M	0	4	4	No	17-Nov-18	1	Won	4	60-56	1078	732	60	56	23	25	23.41666603	2	3	66.66666412	0	0		2	6	33.33333206	1	5	6	2	3	5	1	1	1	0	6
2	F	1.5	2.5	1	No	17-Nov-18	1	Won	4	60-56	1078	732	60	56	0	0	0	0	0		0	0		0	0		0	0	0	0	0	0	0	0	0	0	0
2	M	0	4	4	Yes	17-Nov-18	1	Won	4	60-56	1078	732	60	56	19	43	19.71666718	6	7	85.7142868	0	0		0	0		2	7	9	1	4	0	2	1	0	0	12
2	F	1.5	1	1	Yes	17-Nov-18	1	Won	4	60-56	1078	732	60	56	30	0	30	0	0		0	0		0	0		1	0	1	0	3	0	3	0	0	0	0
2	M	0	1.5	1.5	No	17-Nov-18	1	Won	4	60-56	1078	732	60	56	10	0	10	1	2	50	0	0		1	1	100	1	0	1	0	1	1	0	0	0	0	3
2	M	0	3	3	Yes	17-Nov-18	1	Won	4	60-56	1078	732	60	56	22	59	22.98333359	3	5	60	0	0		2	2	100	1	4	5	1	1	3	2	0	0	0	8
2	M	0	1.5	1.5	No	17-Nov-18	1	Won	4	60-56	1078	732	60	56	10	0	10	0	2	0	0	0		0	0		0	0	0	0	0	2	0	0	0	0	0
2	M	0	3.5	3.5	Yes	09-Feb-19	1	Won	25	74-49	1078	732	74	49	22	24	22.39999962	4	8	50	0	2	0	0	2	0	0	5	5	6	0	1	0	0	0	0	8
2	M	0	3.5	3.5	No	09-Feb-19	1	Won	25	74-49	1078	732	74	49	17	17	17.28333282	9	14	64.2857132	0	0		0	0		3	3	6	5	2	1	0	1	0	0	18
2	M	0	4.5	4.5	No	09-Feb-19	1	Won	25	74-49	1078	732	74	49	27	14	27.23333359	8	12	66.66666412	1	1	100	1	2	50	0	6	6	5	2	1	2	1	1	0	20
2	M	0	4	4	Yes	09-Feb-19	1	Won	25	74-49	1078	732	74	49	23	44	23.73333359	0	4	0	0	0		0	0		1	4	5	6	0	0	0	0	0	0	0
2	F	1.5	2.5	1	No	09-Feb-19	1	Won	25	74-49	1078	732	74	49	13	38	13.63333321	2	4	50	0	0		0	0		0	0	0	0	1	0	0	0	0	0	4
2	M	0	4	4	Yes	09-Feb-19	1	Won	25	74-49	1078	732	74	49	22	7	22.11666679	2	5	40	0	0		0	0		0	6	6	4	2	0	2	0	1	0	4
2	F	1.5	1	1	No	09-Feb-19	1	Won	25	74-49	1078	732	74	49	6	22	6.366666794	0	0		0	0		0	0		0	0	0	0	0	0	0	0	0	0	0
2	M	0	1.5	1.5	Yes	09-Feb-19	1	Won	25	74-49	1078	732	74	49	27	42	27.70000076	4	6	66.66666412	0	0		0	0		3	1	4	3	2	0	0	1	0	0	8
2	M	0	3	3	No	09-Feb-19	1	Won	25	74-49	1078	732	74	49	13	36	13.60000038	2	3	66.66666412	0	0		0	0		1	3	4	0	1	0	1	0	0	0	4
2	M	0	1.5	1.5	Yes	09-Feb-19	1	Won	25	74-49	1078	732	74	49	25	56	25.93333244	4	10	40	0	0		0	0		0	1	1	1	1	1	0	1	0	2	8
2	M	0	3.5	3.5	Yes	23-Feb-19	1	Won	6	55-49	1078	732	55	49	40	0	40	3	11	27.27272797	3	7	42.8571434	0	0		3	1	4	2	1	1	1	4	0	0	15
2	M	0	3.5	3.5	No	23-Feb-19	1	Won	6	55-49	1078	732	55	49	25	5	25.08333397	3	6	50	0	0		2	2	100	2	3	5	5	2	2	2	0	0	0	8
2	M	0	4.5	4.5	Yes	23-Feb-19	1	Won	6	55-49	1078	732	55	49	19	11	19.18333244	6	13	46.15384674	0	1	0	0	0		1	2	3	2	4	0	1	1	0	0	12
2	M	0	4	4	Yes	23-Feb-19	1	Won	6	55-49	1078	732	55	49	30	0	30	1	8	12.5	1	2	50	0	0		1	6	7	4	0	1	2	2	0	0	5
2	F	1.5	2.5	1	No	23-Feb-19	1	Won	6	55-49	1078	732	55	49	3	41	3.683333397	0	0		0	0		0	0		1	0	1	0	0	0	0	1	0	0	0
2	F	1.5	1	1	Yes	23-Feb-19	1	Won	6	55-49	1078	732	55	49	9	11	9.183333397	0	0		0	0		0	0		0	0	0	0	1	1	0	0	0	0	0
2	M	0	1.5	1.5	No	23-Feb-19	1	Won	6	55-49	1078	732	55	49	30	49	30.81666756	2	5	40	0	0		1	2	50	2	3	5	0	0	1	0	1	1	0	5
2	M	0	3	3	Yes	23-Feb-19	1	Won	6	55-49	1078	732	55	49	15	25	15.41666698	2	3	66.66666412	0	0		0	1	0	1	2	3	0	1	1	1	0	1	0	4
2	M	0	1.5	1.5	No	23-Feb-19	1	Won	6	55-49	1078	732	55	49	26	38	26.63333321	3	9	33.33333206	0	0		0	0		1	1	2	1	5	0	1	4	0	0	6
2	M	0	3.5	3.5	Yes	01-Dec-18	2	Won	13	64-51	1078	732	64	51	31	38	31.63333321	7	8	87.5	0	0		3	4	75	1	2	3	4	2	3	1	1	0	0	17
2	M	0	4.5	4.5	Yes	01-Dec-18	2	Won	13	64-51	1078	732	64	51	22	29	22.48333359	6	14	42.8571434	0	1	0	0	0		3	2	5	4	1	0	2	0	0	0	12
2	M	0	4	4	No	01-Dec-18	2	Won	13	64-51	1078	732	64	51	21	25	21.41666603	1	5	20	0	1	0	0	0		1	3	4	2	2	0	0	2	0	0	2
2	F	1.5	2.5	1	Yes	01-Dec-18	2	Won	13	64-51	1078	732	64	51	30	0	30	0	0		0	0		0	0		0	0	0	0	2	1	1	0	0	0	0
2	M	0	4	4	Yes	01-Dec-18	2	Won	13	64-51	1078	732	64	51	36	6	36.09999847	11	17	64.70587921	0	3	0	3	4	75	1	5	6	5	1	6	1	2	0	0	25
2	F	1.5	1	1	No	01-Dec-18	2	Won	13	64-51	1078	732	64	51	10	0	10	0	0		0	0		0	0		1	0	1	0	2	0	0	0	0	0	0
2	M	0	3	3	No	01-Dec-18	2	Won	13	64-51	1078	732	64	51	18	22	18.36666679	1	2	50	0	0		0	0		1	4	5	1	4	1	1	0	0	0	2
2	M	0	1.5	1.5	Yes	01-Dec-18	2	Won	13	64-51	1078	732	64	51	30	0	30	3	8	37.5	0	0		0	0		2	1	3	0	4	1	0	1	0	0	6
3	M	0	2	2	Yes	19-Jan-19	2	Won	13	58-45	834	806	58	45	40	0	40	0	3	0	0	2	0	0	2	0	1	2	3	2	1	2	1	0	0	0	0
3	M	0	4	4	Yes	19-Jan-19	2	Won	13	58-45	834	806	58	45	28	29	28.48333359	1	4	25	0	0		6	8	75	1	13	14	1	2	4	0	0	0	0	8
3	F	1.5	2.5	1	No	19-Jan-19	2	Won	13	58-45	834	806	58	45	0	0	0	0	0		0	0		0	0		0	0	0	0	0	0	0	0	0	0	0
3	M	0	4.5	4.5	No	19-Jan-19	2	Won	13	58-45	834	806	58	45	0	0	0	0	0		0	0		0	0		0	0	0	0	0	0	0	0	0	0	0
3	M	0	4	4	No	19-Jan-19	2	Won	13	58-45	834	806	58	45	6	15	6.25	0	0		0	0		0	0		0	1	1	0	0	0	0	0	0	0	0
3	M	0	1.5	1.5	Yes	19-Jan-19	2	Won	13	58-45	834	806	58	45	32	57	32.95000076	5	11	45.45454407	1	2	50	1	1	100	1	1	2	0	4	0	1	0	0	0	14
3	M	0	4.5	4.5	Yes	19-Jan-19	2	Won	13	58-45	834	806	58	45	32	57	32.95000076	8	14	57.1428566	2	6	33.33333206	2	3	66.66666412	1	4	5	0	2	3	0	0	0	0	24
3	M	0	2.5	2.5	Yes	19-Jan-19	2	Won	13	58-45	834	806	58	45	39	14	39.23333359	3	6	50	0	0		0	0		2	3	5	0	1	0	0	0	0	0	6
3	M	0	1	1	No	19-Jan-19	2	Won	13	58-45	834	806	58	45	0	0	0	0	0		0	0		0	0		0	0	0	0	0	0	0	0	0	0	0
3	M	0	2	2	No	19-Jan-19	2	Won	13	58-45	834	806	58	45	7	3	7.050000191	0	1	0	0	0		0	0		0	1	1	0	1	0	0	0	0	0	0
3	M	0	4	4	No	19-Jan-19	2	Won	13	58-45	834	806	58	45	13	5	13.08333302	3	7	42.8571434	0	0		0	0		0	0	0	0	1	1	1	0	0	0	6
3	M	1	1	1	No	15-Dec-18	1	Lost	17	55-72	834	806	55	72	0	0	0	0	0		0	0		0	0		0	0	0	0	0	0	0	0	0	0	0
3	M	0	2	2	Yes	15-Dec-18	1	Lost	17	55-72	834	806	55	72	40	0	40	3	5	60	1	3	33.33333206	2	4	50	0	1	1	6	1	0	0	0	0	0	11
3	F	1.5	1	1	No	15-Dec-18	1	Lost	17	55-72	834	806	55	72	0	0	0	0	0		0	0		0	0		0	0	0	0	0	0	0	0	0	0	0
3	M	0	4	4	Yes	15-Dec-18	1	Lost	17	55-72	834	806	55	72	8	44	8.733333588	1	2	50	0	1	0	1	2	50	0	1	1	0	1	0	1	0	0	0	3
3	F	1.5	2.5	1	No	15-Dec-18	1	Lost	17	55-72	834	806	55	72	0	0	0	0	0		0	0		0	0		0	0	0	0	0	0	0	0	0	0	0
3	M	0	4.5	4.5	No	15-Dec-18	1	Lost	17	55-72	834	806	55	72	0	0	0	0	0		0	0		0	0		0	0	0	0	0	0	0	0	0	0	0
3	M	0	4	4	No	15-Dec-18	1	Lost	17	55-72	834	806	55	72	0	0	0	0	0		0	0		0	0		0	0	0	0	0	0	0	0	0	0	0
3	M	0	1.5	1.5	Yes	15-Dec-18	1	Lost	17	55-72	834	806	55	72	40	0	40	4	9	44.44444275	1	2	50	0	2	0	0	1	1	1	1	0	2	0	0	0	11
3	M	0	4.5	4.5	Yes	15-Dec-18	1	Lost	17	55-72	834	806	55	72	40	0	40	3	9	33.33333206	2	9	22.22222137	1	2	50	0	6	6	7	1	0	1	0	0	0	13
3	M	0	2.5	2.5	Yes	15-Dec-18	1	Lost	17	55-72	834	806	55	72	40	0	40	3	7	42.8571434	0	0		0	0		4	2	6	1	0	0	1	0	0	0	6
3	M	0	1	1	No	15-Dec-18	1	Lost	17	55-72	834	806	55	72	0	0	0	0	0		0	0		0	0		0	0	0	0	0	0	0	0	0	0	0
3	M	0	2	2	No	15-Dec-18	1	Lost	17	55-72	834	806	55	72	0	0	0	0	0		0	0		0	0		0	0	0	0	0	0	0	0	0	0	0
3	M	0	4	4	No	15-Dec-18	1	Lost	17	55-72	834	806	55	72	31	16	31.26666641	4	9	44.44444275	0	1	0	3	3	100	0	14	14	0	3	0	2	1	0	0	11
3	F	1.5	1	1	No	15-Dec-18	1	Lost	17	55-72	834	806	55	72	0	0	0	0	0		0	0		0	0		0	0	0	0	0	0	0	0	0	0	0
3	M	0	2	2	No	16-Mar-19	2	Lost	27	47-74	834	806	47	74	10	0	10	2	4	50	0	0		0	2	0	0	1	1	1	1	2	2	1	0	0	4
3	F	1.5	1	1	No	16-Mar-19	2	Lost	27	47-74	834	806	47	74	0	0	0	0	0		0	0		0	0		0	0	0	0	0	0	0	0	0	0	0
3	M	0	4	4	Yes	16-Mar-19	2	Lost	27	47-74	834	806	47	74	31	49	31.81666756	6	12	50	0	0		4	6	66.66666412	3	8	11	4	1	3	3	1	0	0	16
3	F	1.5	2.5	1	Yes	16-Mar-19	2	Lost	27	47-74	834	806	47	74	26	42	26.70000076	3	3	100	0	0		0	2	0	1	0	1	0	1	3	0	0	0	0	6
3	M	0	4.5	4.5	Yes	16-Mar-19	2	Lost	27	47-74	834	806	47	74	10	15	10.25	1	2	50	0	1	0	0	0		0	2	2	0	0	1	0	0	0	0	2
3	M	0	4	4	No	16-Mar-19	2	Lost	27	47-74	834	806	47	74	9	45	9.75	3	6	50	0	0		0	0		0	3	3	0	2	0	1	0	0	0	6
3	M	0	1.5	1.5	No	16-Mar-19	2	Lost	27	47-74	834	806	47	74	13	18	13.30000019	0	1	0	0	0		0	0		1	0	1	0	0	0	1	0	0	0	0
3	M	0	4.5	4.5	No	16-Mar-19	2	Lost	27	47-74	834	806	47	74	29	45	29.75	2	7	28.5714283	0	3	0	2	4	50	0	5	5	6	4	4	5	1	0	0	6
3	M	0	2.5	2.5	No	16-Mar-19	2	Lost	27	47-74	834	806	47	74	13	18	13.30000019	1	1	100	0	0		0	0		0	2	2	0	0	0	2	0	0	0	2
3	M	0	1	1	Yes	16-Mar-19	2	Lost	27	47-74	834	806	47	74	26	42	26.70000076	1	5	20	0	0		1	2	50	1	0	1	2	4	1	0	2	0	1	3
3	M	0	2	2	No	16-Mar-19	2	Lost	27	47-74	834	806	47	74	3	18	3.299999952	0	1	0	0	0		0	0		0	0	0	0	0	0	0	0	0	0	0
3	M	0	4	4	Yes	16-Mar-19	2	Lost	27	47-74	834	806	47	74	25	8	25.13333321	1	4	25	0	0		0	0		1	6	7	3	3	0	6	1	0	0	2
3	M	1	1	1	No	21-Nov-18	2	Won	21	77-56	834	806	77	56	0	0	0	0	0		0	0		0	0		0	0	0	0	0	0	0	0	0	0	0
3	M	0	2	2	Yes	21-Nov-18	2	Won	21	77-56	834	806	77	56	40	0	40	1	2	50	0	0		0	0		0	2	2	4	1	0	0	0	0	0	2
3	M	0	4	4	Yes	21-Nov-18	2	Won	21	77-56	834	806	77	56	18	47	18.78333282	2	3	66.66666412	0	0		0	0		0	2	2	0	2	0	0	0	0	0	4
3	F	1.5	2.5	1	No	21-Nov-18	2	Won	21	77-56	834	806	77	56	0	0	0	0	0		0	0		0	0		0	0	0	0	0	0	0	0	0	0	0
3	M	0	4.5	4.5	No	21-Nov-18	2	Won	21	77-56	834	806	77	56	0	0	0	0	0		0	0		0	0		0	0	0	0	0	0	0	0	0	0	0
3	M	0	4	4	No	21-Nov-18	2	Won	21	77-56	834	806	77	56	0	0	0	0	0		0	0		0	0		0	0	0	0	0	0	0	0	0	0	0
3	M	0	1.5	1.5	Yes	21-Nov-18	2	Won	21	77-56	834	806	77	56	40	0	40	10	15	66.66666412	0	0		1	1	100	0	2	2	3	3	1	0	0	0	0	21
3	M	0	4.5	4.5	Yes	21-Nov-18	2	Won	21	77-56	834	806	77	56	40	0	40	11	17	64.70587921	0	1	0	3	3	100	1	7	8	6	3	4	0	0	0	0	25
3	M	0	2.5	2.5	Yes	21-Nov-18	2	Won	21	77-56	834	806	77	56	40	0	40	4	9	44.44444275	0	0		1	1	100	0	7	7	6	3	2	0	0	0	0	9
3	M	0	1	1	No	21-Nov-18	2	Won	21	77-56	834	806	77	56	0	0	0	0	0		0	0		0	0		0	0	0	0	0	0	0	0	0	0	0
3	M	0	4	4	No	21-Nov-18	2	Won	21	77-56	834	806	77	56	21	13	21.21666718	5	10	50	0	0		6	8	75	2	8	10	8	5	6	0	0	0	0	16
3	M	1	1	1	No	02-Dec-18	1	Lost	4	68-72	834	806	68	72	0	0	0	0	0		0	0		0	0		0	0	0	0	0	0	0	0	0	0	0
3	M	0	2	2	Yes	02-Dec-18	1	Lost	4	68-72	834	806	68	72	37	19	37.31666565	1	4	25	0	0		3	4	75	1	5	6	5	2	0	0	0	0	0	5
3	F	1.5	1	1	No	02-Dec-18	1	Lost	4	68-72	834	806	68	72	0	0	0	0	0		0	0		0	0		0	0	0	0	0	0	0	0	0	0	0
3	M	0	4	4	No	02-Dec-18	1	Lost	4	68-72	834	806	68	72	30	52	30.86666679	5	15	33.33333206	0	0		2	4	50	0	4	4	0	4	0	0	0	0	0	12
3	F	1.5	2.5	1	No	02-Dec-18	1	Lost	4	68-72	834	806	68	72	7	41	7.683333397	0	0		0	0		0	0		0	0	0	0	1	0	0	0	0	0	0
3	M	0	4.5	4.5	No	02-Dec-18	1	Lost	4	68-72	834	806	68	72	7	41	7.683333397	0	2	0	0	0		0	0		0	1	1	0	0	0	0	1	0	0	0
3	M	0	4	4	No	02-Dec-18	1	Lost	4	68-72	834	806	68	72	0	0	0	0	0		0	0		0	0		0	0	0	0	0	0	0	0	0	0	0
3	M	0	1.5	1.5	Yes	02-Dec-18	1	Lost	4	68-72	834	806	68	72	37	19	37.31666565	6	12	50	0	1	0	0	0		1	3	4	1	0	0	0	0	0	0	12
3	M	0	4.5	4.5	Yes	02-Dec-18	1	Lost	4	68-72	834	806	68	72	37	19	37.31666565	9	22	40.90909195	0	1	0	3	4	75	0	9	9	4	1	0	0	0	0	0	21
3	M	0	2.5	2.5	Yes	02-Dec-18	1	Lost	4	68-72	834	806	68	72	37	19	37.31666565	4	8	50	0	0		2	2	100	0	1	1	5	2	0	0	0	0	0	10
3	M	0	1	1	No	02-Dec-18	1	Lost	4	68-72	834	806	68	72	7	41	7.683333397	1	1	100	0	0		0	0		0	0	0	0	1	0	1	0	0	0	2
3	M	0	4	4	Yes	02-Dec-18	1	Lost	4	68-72	834	806	68	72	21	49	21.81666756	3	8	37.5	0	1	0	0	0		2	3	5	5	5	0	1	1	0	0	6
3	F	1.5	1	1	No	02-Dec-18	1	Lost	4	68-72	834	806	68	72	0	0	0	0	0		0	0		0	0		0	0	0	0	0	0	0	0	0	0	0
3	M	0	2	2	Yes	02-Mar-19	1	Lost	11	58-69	834	806	58	69	13	37	13.61666679	2	2	100	0	0		2	4	50	0	4	4	3	1	1	0	0	0	0	6
3	M	0	4	4	No	02-Mar-19	1	Lost	11	58-69	834	806	58	69	10	39	10.64999962	3	3	100	0	0		0	0		0	2	2	0	0	1	0	0	0	0	6
3	F	1.5	2.5	1	No	02-Mar-19	1	Lost	11	58-69	834	806	58	69	2	20	2.333333254	0	0		0	0		0	0		0	0	0	0	0	0	0	0	0	0	0
3	M	0	4.5	4.5	No	02-Mar-19	1	Lost	11	58-69	834	806	58	69	0	0	0	0	0		0	0		0	0		0	0	0	0	0	0	0	0	0	0	0
3	M	0	4	4	No	02-Mar-19	1	Lost	11	58-69	834	806	58	69	0	0	0	0	0		0	0		0	0		0	0	0	0	0	0	0	0	0	0	0
3	M	0	1.5	1.5	Yes	02-Mar-19	1	Lost	11	58-69	834	806	58	69	34	7	34.11666489	5	7	71.42857361	0	0		0	0		0	0	0	1	0	1	1	0	0	0	10
3	M	0	4.5	4.5	Yes	02-Mar-19	1	Lost	11	58-69	834	806	58	69	36	27	36.45000076	5	8	62.5	1	3	33.33333206	2	5	40	0	6	6	8	1	7	1	1	0	0	15
3	M	0	2.5	2.5	Yes	02-Mar-19	1	Lost	11	58-69	834	806	58	69	37	40	37.66666794	2	3	66.66666412	0	0		0	0		0	0	0	3	1	0	0	0	0	0	4
3	M	0	1	1	No	02-Mar-19	1	Lost	11	58-69	834	806	58	69	2	20	2.333333254	0	0		0	0		0	0		0	0	0	0	0	0	0	0	0	0	0
3	M	0	2	2	No	02-Mar-19	1	Lost	11	58-69	834	806	58	69	3	32	3.533333302	0	0		0	0		0	0		0	0	0	0	1	0	0	0	0	0	0
3	M	0	4	4	Yes	02-Mar-19	1	Lost	11	58-69	834	806	58	69	11	10	11.16666698	7	10	70	0	0		3	4	75	0	3	3	1	2	1	2	0	0	0	17
3	M	0	4	4	Yes	06-Apr-19	2	Lost	3	56-59	834	806	56	59	28	48	28.79999924	5	14	35.7142868	0	0		7	8	87.5	4	5	9	0	0	5	2	1	1	0	17
3	F	1.5	1	1	No	06-Apr-19	2	Lost	3	56-59	834	806	56	59	0	0	0	0	0		0	0		0	0		0	0	0	0	0	0	0	0	0	0	0
3	M	0	2	2	Yes	06-Apr-19	2	Lost	3	56-59	834	806	56	59	39	50	39.83333206	4	6	66.66666412	0	3	0	2	2	100	1	5	6	5	5	5	6	1	0	0	10
3	F	1.5	2.5	1	No	06-Apr-19	2	Lost	3	56-59	834	806	56	59	0	0	0	0	0		0	0		0	0		0	0	0	0	0	0	0	0	0	0	0
3	M	0	4.5	4.5	No	06-Apr-19	2	Lost	3	56-59	834	806	56	59	0	0	0	0	0		0	0		0	0		0	0	0	0	0	0	0	0	0	0	0
3	M	0	4	4	No	06-Apr-19	2	Lost	3	56-59	834	806	56	59	0	0	0	0	0		0	0		0	0		0	0	0	0	0	0	0	0	0	0	0
3	M	0	1.5	1.5	No	06-Apr-19	2	Lost	3	56-59	834	806	56	59	21	1	21.01666641	3	6	50	0	1	0	0	0		1	3	4	0	1	0	0	0	0	1	6
3	M	0	4.5	4.5	No	06-Apr-19	2	Lost	3	56-59	834	806	56	59	21	1	21.01666641	3	6	50	0	1	0	1	2	50	0	2	2	2	3	2	1	0	0	0	7
3	M	0	2.5	2.5	Yes	06-Apr-19	2	Lost	3	56-59	834	806	56	59	40	0	40	3	9	33.33333206	0	0		0	0		2	2	4	0	1	2	2	0	0	0	6
3	M	0	1	1	No	06-Apr-19	2	Lost	3	56-59	834	806	56	59	0	0	0	0	0		0	0		0	0		0	0	0	0	0	0	0	0	0	0	0
3	M	0	2	2	Yes	06-Apr-19	2	Lost	3	56-59	834	806	56	59	19	9	19.14999962	0	1	0	0	0		0	0		0	2	2	0	1	2	0	0	0	1	0
3	M	0	4	4	Yes	06-Apr-19	2	Lost	3	56-59	834	806	56	59	30	11	30.18333244	4	10	40	0	0		2	3	66.66666412	0	9	9	0	4	3	7	0	0	0	10
3	M	0	2	2	Yes	08-Dec-18	2	Lost	16	58-74	834	806	58	74	37	44	37.73333359	1	5	20	0	4	0	1	2	50	2	2	4	3	4	3	1	0	0	0	3
3	F	1.5	1	1	No	08-Dec-18	2	Lost	16	58-74	834	806	58	74	0	0	0	0	0		0	0		0	0		0	0	0	0	0	0	0	0	0	0	0
3	M	0	4	4	No	08-Dec-18	2	Lost	16	58-74	834	806	58	74	21	58	21.96666718	3	7	42.8571434	0	0		0	0		1	4	5	0	2	1	2	1	0	0	6
3	F	1.5	2.5	1	No	08-Dec-18	2	Lost	16	58-74	834	806	58	74	0	0	0	0	0		0	0		0	0		0	0	0	0	0	0	0	0	0	0	0
3	M	0	4.5	4.5	No	08-Dec-18	2	Lost	16	58-74	834	806	58	74	0	0	0	0	0		0	0		0	0		0	0	0	0	0	0	0	0	0	0	0
3	M	0	4	4	No	08-Dec-18	2	Lost	16	58-74	834	806	58	74	0	6	0.100000001	0	0		0	0		0	0		0	0	0	0	0	0	0	0	0	0	0
3	M	0	1.5	1.5	Yes	08-Dec-18	2	Lost	16	58-74	834	806	58	74	31	30	31.5	6	10	60	1	2	50	2	2	100	1	2	3	1	3	2	3	1	0	1	17
3	M	0	4.5	4.5	Yes	08-Dec-18	2	Lost	16	58-74	834	806	58	74	31	30	31.5	3	6	50	0	6	0	3	4	75	0	12	12	6	2	5	0	1	0	0	9
3	M	0	2.5	2.5	Yes	08-Dec-18	2	Lost	16	58-74	834	806	58	74	37	59	37.98333359	2	9	22.22222137	0	2	0	0	0		1	1	2	3	0	0	3	0	0	0	4
3	M	0	1	1	No	08-Dec-18	2	Lost	16	58-74	834	806	58	74	0	0	0	0	0		0	0		0	0		0	0	0	0	0	0	0	0	0	0	0
3	M	0	2	2	No	08-Dec-18	2	Lost	16	58-74	834	806	58	74	12	47	12.78333378	0	1	0	0	0		1	2	50	1	1	2	1	0	1	1	0	0	1	1
3	M	0	4	4	Yes	08-Dec-18	2	Lost	16	58-74	834	806	58	74	26	26	26.43333244	6	9	66.66666412	1	1	100	3	5	60	1	8	9	3	5	2	4	0	0	0	18
3	F	1.5	1	1	No	13-Apr-19	1	Lost	9	74-83	834	806	74	83	0	0	0	0	0		0	0		0	0		0	0	0	0	0	0	0	0	0	0	0
3	M	0	2	2	Yes	13-Apr-19	1	Lost	9	74-83	834	806	74	83	36	52	36.86666489	6	6	100	0	0		2	4	50	0	5	5	3	3	3	0	0	0	0	14
3	M	0	4	4	Yes	13-Apr-19	1	Lost	9	74-83	834	806	74	83	26	24	26.39999962	5	7	71.42857361	0	0		2	2	100	0	2	2	2	2	1	0	0	0	0	12
3	F	1.5	2.5	1	No	13-Apr-19	1	Lost	9	74-83	834	806	74	83	0	26	0.433333337	0	0		0	0		0	0		0	0	0	0	0	0	0	0	0	0	0
3	M	0	4.5	4.5	No	13-Apr-19	1	Lost	9	74-83	834	806	74	83	0	0	0	0	0		0	0		0	0		0	0	0	0	0	0	0	0	0	0	0
3	M	0	4	4	No	13-Apr-19	1	Lost	9	74-83	834	806	74	83	0	0	0	0	0		0	0		0	0		0	0	0	0	0	0	0	0	0	0	0
3	M	0	1.5	1.5	No	13-Apr-19	1	Lost	9	74-83	834	806	74	83	26	3	26.04999924	4	7	57.1428566	0	0		3	3	100	0	1	1	0	3	3	0	0	0	0	11
3	M	0	4.5	4.5	No	13-Apr-19	1	Lost	9	74-83	834	806	74	83	26	3	26.04999924	4	8	50	2	5	40	2	2	100	1	1	2	2	4	4	0	0	0	0	16
3	M	0	2.5	2.5	Yes	13-Apr-19	1	Lost	9	74-83	834	806	74	83	40	0	40	3	9	33.33333206	0	0		4	4	100	2	4	6	1	1	3	0	0	0	0	10
3	M	0	1	1	No	13-Apr-19	1	Lost	9	74-83	834	806	74	83	0	0	0	0	0		0	0		0	0		0	0	0	0	0	0	0	0	0	0	0
3	M	0	2	2	Yes	13-Apr-19	1	Lost	9	74-83	834	806	74	83	16	39	16.64999962	1	1	100	0	0		1	2	50	1	1	2	0	3	0	1	0	0	0	3
3	M	0	4	4	Yes	13-Apr-19	1	Lost	9	74-83	834	806	74	83	27	33	27.54999924	4	6	66.66666412	0	0		0	0		3	1	4	3	2	0	0	0	0	0	8
3	M	1	1	1	No	17-Nov-18	2	Won	51	85-34	834	806	85	34	1	41	1.683333278	0	0		0	0		0	0		0	0	0	0	0	0	0	0	0	0	0
3	M	0	2	2	Yes	17-Nov-18	2	Won	51	85-34	834	806	85	34	30	0	30	2	3	66.66666412	0	1	0	0	0		0	6	6	5	0	0	0	0	0	0	4
3	M	0	4	4	Yes	17-Nov-18	2	Won	51	85-34	834	806	85	34	20	18	20.29999924	5	9	55.55555725	0	0		0	1	0	2	5	7	2	0	0	0	0	0	0	10
3	F	1.5	2.5	1	No	17-Nov-18	2	Won	51	85-34	834	806	85	34	10	0	10	0	0		0	0		0	0		0	1	1	0	0	0	0	0	0	0	0
3	M	0	4.5	4.5	No	17-Nov-18	2	Won	51	85-34	834	806	85	34	10	0	10	1	5	20	0	0		0	0		0	0	0	1	0	0	0	0	0	0	2
3	M	0	4	4	No	17-Nov-18	2	Won	51	85-34	834	806	85	34	10	0	10	5	5	100	0	0		0	0		0	1	1	0	0	0	0	0	0	0	10
3	M	0	1.5	1.5	Yes	17-Nov-18	2	Won	51	85-34	834	806	85	34	28	19	28.31666756	3	9	33.33333206	0	0		0	0		0	1	1	4	0	0	0	0	0	0	6
3	M	0	4.5	4.5	Yes	17-Nov-18	2	Won	51	85-34	834	806	85	34	30	0	30	16	21	76.19047546	0	0		1	1	100	3	3	6	7	0	0	0	0	0	0	33
3	M	0	2.5	2.5	Yes	17-Nov-18	2	Won	51	85-34	834	806	85	34	30	0	30	4	10	40	0	0		0	0		0	3	3	5	0	0	0	0	0	0	8
3	M	0	1	1	No	17-Nov-18	2	Won	51	85-34	834	806	85	34	10	0	10	0	1	0	0	0		0	0		0	0	0	1	0	0	0	0	0	0	0
3	M	0	4	4	No	17-Nov-18	2	Won	51	85-34	834	806	85	34	19	41	19.68333244	6	7	85.7142868	0	2	0	0	2	0	0	3	3	3	0	0	0	0	0	0	12
3	M	0	2	2	Yes	26-Jan-19	1	Won	15	71-56	834	806	71	56	40	0	40	2	8	25	1	1	100	0	0		2	3	5	4	2	0	0	0	0	0	7
3	M	0	4	4	Yes	26-Jan-19	1	Won	15	71-56	834	806	71	56	25	33	25.54999924	3	9	33.33333206	0	0		2	4	50	3	5	8	1	2	0	1	1	0	0	8
3	M	0	1.5	1.5	Yes	26-Jan-19	1	Won	15	71-56	834	806	71	56	25	38	25.63333321	8	8	100	0	3	0	0	0		0	1	1	1	3	0	0	0	0	0	16
3	M	0	2.5	2.5	Yes	26-Jan-19	1	Won	15	71-56	834	806	71	56	37	26	37.43333435	3	7	42.8571434	0	0		0	0		0	1	1	2	0	0	0	0	0	0	6
3	M	0	2	2	No	26-Jan-19	1	Won	15	71-56	834	806	71	56	17	3	17.04999924	1	1	100	0	0		0	2	0	1	0	1	0	0	0	0	1	0	0	2
3	M	0	4	4	No	26-Jan-19	1	Won	15	71-56	834	806	71	56	28	49	28.81666756	9	14	64.2857132	0	1	0	1	1	100	2	3	5	3	4	0	1	0	0	0	19
3	M	0	4.5	4.5	Yes	26-Jan-19	1	Won	15	71-56	834	806	71	56	25	31	25.51666641	5	10	50	1	1	100	0	2	0	0	4	4	8	2	0	1	1	0	0	13
3	M	0	2	2	No	30-Mar-19	1	Won	5	64-59	834	806	64	59	0	0	0	0	0		0	0		0	0		0	0	0	0	0	0	0	0	0	0	0
3	F	1.5	1	1	No	30-Mar-19	1	Won	5	64-59	834	806	64	59	10	0	10	0	0		0	0		0	0		0	0	0	0	1	0	0	0	0	0	0
3	M	0	4	4	No	30-Mar-19	1	Won	5	64-59	834	806	64	59	18	19	18.31666756	1	3	33.33333206	0	0		2	2	100	0	3	3	1	0	1	0	1	0	0	4
3	F	1.5	2.5	1	Yes	30-Mar-19	1	Won	5	64-59	834	806	64	59	20	0	20	0	0		0	0		0	0		0	1	1	0	0	0	0	0	0	0	0
3	M	0	4.5	4.5	Yes	30-Mar-19	1	Won	5	64-59	834	806	64	59	10	0	10	1	2	50	0	0		0	0		0	0	0	1	0	0	1	0	0	0	2
3	M	0	4	4	Yes	30-Mar-19	1	Won	5	64-59	834	806	64	59	22	58	22.96666718	2	4	50	0	0		2	6	33.33333206	0	4	4	0	0	4	1	0	0	0	6
3	M	0	1.5	1.5	No	30-Mar-19	1	Won	5	64-59	834	806	64	59	10	0	10	3	4	75	0	0		1	2	50	0	1	1	2	1	1	0	0	0	0	7
3	M	0	4.5	4.5	No	30-Mar-19	1	Won	5	64-59	834	806	64	59	30	0	30	4	9	44.44444275	1	2	50	8	9	88.8888855	1	2	3	5	4	7	0	1	0	0	19
3	M	0	2.5	2.5	No	30-Mar-19	1	Won	5	64-59	834	806	64	59	20	0	20	4	6	66.66666412	0	0		0	0		1	0	1	3	1	0	0	0	0	0	8
3	M	0	1	1	Yes	30-Mar-19	1	Won	5	64-59	834	806	64	59	30	0	30	3	5	60	0	0		0	0		0	3	3	1	4	2	0	0	0	0	6
3	M	0	4	4	Yes	30-Mar-19	1	Won	5	64-59	834	806	64	59	28	43	28.71666718	6	12	50	0	1	0	0	0		2	5	7	1	5	1	2	0	0	0	12
3	M	0	2	2	No	12-Jan-19	2	Won	10	63-53	834	806	63	53	28	9	28.14999962	2	5	40	0	0		0	0		1	6	7	3	3	0	0	0	0	0	4
3	M	0	4	4	Yes	12-Jan-19	2	Won	10	63-53	834	806	63	53	36	7	36.11666489	12	18	66.66666412	0	0		2	2	100	1	9	10	0	4	1	2	7	0	0	26
3	F	1.5	2.5	1	Yes	12-Jan-19	2	Won	10	63-53	834	806	63	53	11	51	11.85000038	0	1	0	0	0		0	0		0	0	0	1	1	0	0	0	0	0	0
3	M	0	4.5	4.5	Yes	12-Jan-19	2	Won	10	63-53	834	806	63	53	11	51	11.85000038	2	4	50	0	1	0	0	0		1	3	4	2	0	1	0	1	0	0	7
3	M	0	4	4	No	12-Jan-19	2	Won	10	63-53	834	806	63	53	3	53	3.883333445	0	1	0	0	0		0	0		0	1	1	0	0	0	0	0	0	0	0
3	M	0	1.5	1.5	No	12-Jan-19	2	Won	10	63-53	834	806	63	53	18	9	18.14999962	3	7	42.8571434	0	0		0	0		0	0	0	2	0	0	2	0	0	0	6
3	M	0	4.5	4.5	No	12-Jan-19	2	Won	10	63-53	834	806	63	53	18	9	18.14999962	2	7	28.5714283	0	1	0	0	2	0	0	1	1	0	1	2	0	0	0	0	4
3	M	0	2.5	2.5	No	12-Jan-19	2	Won	10	63-53	834	806	63	53	28	9	28.14999962	4	7	57.1428566	1	1	100	0	0		2	1	3	0	3	1	2	0	0	0	8
3	M	0	1	1	Yes	12-Jan-19	2	Won	10	63-53	834	806	63	53	11	51	11.85000038	0	3	0	0	0		0	0		0	1	1	0	0	0	0	0	0	0	0
3	M	0	2	2	No	12-Jan-19	2	Won	10	63-53	834	806	63	53	10	0	10	1	1	100	0	0		0	0		0	0	0	2	0	2	1	1	0	0	2
3	M	0	4	4	Yes	12-Jan-19	2	Won	10	63-53	834	806	63	53	21	51	21.85000038	3	8	37.5	0	1	0	0	0		1	2	3	1	1	3	1	0	0	0	6
4	M	0	3.5	3.5	Yes	17-Nov-18	2	Won	2	76-74	935	1036	76	74	35	31	35.51666641	7	17	41.17647171	0	0		4	6	66.66666412	2	3	5	1	1	5	0	0	0	0	18
4	M	0	4	4	No	17-Nov-18	2	Won	2	76-74	935	1036	76	74	0	0	0	0	0		0	0		0	0		0	0	0	0	0	0	0	0	0	0	0
4	M	0	3	3	No	17-Nov-18	2	Won	2	76-74	935	1036	76	74	9	29	9.483333588	0	2	0	0	0		0	0		1	0	1	0	3	0	0	0	0	0	0
4	M	0	4	4	Yes	17-Nov-18	2	Won	2	76-74	935	1036	76	74	45	0	45	8	12	66.66666412	2	4	50	2	2	100	0	13	13	2	3	8	1	0	0	0	24
4	M	0	1	1	Yes	17-Nov-18	2	Won	2	76-74	935	1036	76	74	45	0	45	1	2	50	0	0		0	1	0	1	1	2	0	0	2	1	0	0	0	2
4	M	0	4	4	Yes	17-Nov-18	2	Won	2	76-74	935	1036	76	74	45	0	45	11	16	68.75	1	2	50	5	12	41.66666794	0	1	1	0	4	8	2	0	0	0	30
4	M	0	1.5	1.5	Yes	17-Nov-18	2	Won	2	76-74	935	1036	76	74	35	31	35.51666641	1	2	50	0	0		0	0		1	2	3	2	4	1	1	0	0	0	2
4	M	0	2.5	2.5	No	17-Nov-18	2	Won	2	76-74	935	1036	76	74	9	29	9.483333588	0	3	0	0	0		0	0		0	0	0	2	1	1	1	0	0	0	0
4	M	0	3.5	3.5	Yes	26-Jan-19	1	Won	6	61-55	935	1036	61	55	40	0	40	3	10	30	0	1	0	0	0		1	4	5	6	0	0	0	0	0	0	6
4	M	0	4	4	No	26-Jan-19	1	Won	6	61-55	935	1036	61	55	0	0	0	0	0		0	0		0	0		0	0	0	0	0	0	0	0	0	0	0
4	M	0	1.5	1.5	No	26-Jan-19	1	Won	6	61-55	935	1036	61	55	0	0	0	0	0		0	0		0	0		0	0	0	0	0	0	0	0	0	0	0
4	M	0	3	3	No	26-Jan-19	1	Won	6	61-55	935	1036	61	55	6	47	6.783333302	1	2	50	0	0		0	0		0	1	1	0	1	1	1	0	0	0	2
4	M	0	4	4	Yes	26-Jan-19	1	Won	6	61-55	935	1036	61	55	33	13	33.21666718	8	11	72.72727203	1	5	20	6	7	85.7142868	1	12	13	9	4	8	2	0	0	0	25
4	M	0	1	1	Yes	26-Jan-19	1	Won	6	61-55	935	1036	61	55	40	0	40	1	1	100	0	0		0	0		1	2	3	0	2	0	0	0	0	0	2
4	M	0	4	4	Yes	26-Jan-19	1	Won	6	61-55	935	1036	61	55	40	0	40	9	16	56.25	0	0		2	8	25	1	10	11	4	2	7	1	0	0	0	20
4	M	0	1.5	1.5	Yes	26-Jan-19	1	Won	6	61-55	935	1036	61	55	40	0	40	3	7	42.8571434	0	0		0	0		0	1	1	0	1	1	0	0	0	0	6
4	M	0	1.5	1.5	No	26-Jan-19	1	Won	6	61-55	935	1036	61	55	0	0	0	0	0		0	0		0	0		0	0	0	0	0	0	0	0	0	0	0
4	M	0	2.5	2.5	Yes	13-Apr-19	1	Lost	23	54-77	935	1036	54	77	40	0	40	1	1	100	0	0		0	0		0	0	0	0	0	0	1	0	0	0	2
4	M	0	3.5	3.5	Yes	13-Apr-19	1	Lost	23	54-77	935	1036	54	77	29	10	29.16666603	2	5	40	0	5	0	0	1	0	1	3	4	3	1	0	0	0	0	0	4
4	M	0	4	4	No	13-Apr-19	1	Lost	23	54-77	935	1036	54	77	15	26	15.4333334	1	1	100	0	0		0	2	0	2	1	3	3	0	2	1	0	0	0	2
4	M	0	1.5	1.5	No	13-Apr-19	1	Lost	23	54-77	935	1036	54	77	0	0	0	0	0		0	0		0	0		0	0	0	0	0	0	0	0	0	0	0
4	M	0	4	4	Yes	13-Apr-19	1	Lost	23	54-77	935	1036	54	77	35	24	35.40000153	11	15	73.33333588	1	7	14.28571415	5	7	71.42857361	1	8	9	3	5	6	6	1	1	0	30
4	M	0	4	4	Yes	13-Apr-19	1	Lost	23	54-77	935	1036	54	77	40	0	40	6	9	66.66666412	0	0		0	4	0	3	11	14	2	3	5	1	1	0	0	12
4	M	0	1.5	1.5	Yes	13-Apr-19	1	Lost	23	54-77	935	1036	54	77	40	0	40	2	10	20	0	0		0	0		1	1	2	2	4	2	3	0	0	0	4
4	M	0	3.5	3.5	No	13-Apr-19	1	Lost	23	54-77	935	1036	54	77	0	0	0	0	0		0	0		0	0		0	0	0	0	0	0	0	0	0	0	0
4	M	0	3.5	3.5	Yes	12-Jan-19	2	Lost	4	68-72	935	1036	68	72	35	54	35.90000153	4	7	57.1428566	0	1	0	1	1	100	1	9	10	2	3	3	3	0	0	0	9
4	M	0	4	4	No	12-Jan-19	2	Lost	4	68-72	935	1036	68	72	0	0	0	0	0		0	0		0	0		0	0	0	0	0	0	0	0	0	0	0
4	M	0	1.5	1.5	No	12-Jan-19	2	Lost	4	68-72	935	1036	68	72	0	0	0	0	0		0	0		0	0		0	0	0	0	0	0	0	0	0	0	0
4	M	0	3	3	No	12-Jan-19	2	Lost	4	68-72	935	1036	68	72	18	19	18.31666756	2	2	100	0	0		0	2	0	0	1	1	1	1	2	0	1	0	0	4
4	M	0	4	4	Yes	12-Jan-19	2	Lost	4	68-72	935	1036	68	72	39	18	39.29999924	10	20	50	4	9	44.44444275	7	10	70	3	10	13	3	2	7	2	0	1	0	39
4	M	0	1	1	Yes	12-Jan-19	2	Lost	4	68-72	935	1036	68	72	25	47	25.78333282	0	2	0	0	0		0	0		0	1	1	0	2	0	0	0	0	0	0
4	M	0	4	4	Yes	12-Jan-19	2	Lost	4	68-72	935	1036	68	72	26	29	26.48333359	4	7	57.1428566	0	0		0	5	0	2	8	10	0	4	4	5	0	0	0	8
4	M	0	1.5	1.5	Yes	12-Jan-19	2	Lost	4	68-72	935	1036	68	72	35	54	35.90000153	1	6	16.66666603	0	0		0	0		1	1	2	1	1	3	1	0	0	0	2
4	M	0	2.5	2.5	No	12-Jan-19	2	Lost	4	68-72	935	1036	68	72	18	19	18.31666756	1	2	50	0	0		4	6	66.66666412	0	1	1	0	4	3	3	1	0	0	6
4	M	0	2.5	2.5	Yes	30-Mar-19	1	Lost	39	56-95	935	1036	56	95	40	0	40	2	3	66.66666412	0	0		0	0		0	0	0	0	1	0	0	0	0	0	4
4	M	0	1.5	1.5	No	30-Mar-19	1	Lost	39	56-95	935	1036	56	95	17	39	17.64999962	2	4	50	0	1	0	0	0		0	1	1	2	1	0	1	0	0	0	4
4	M	0	3.5	3.5	Yes	30-Mar-19	1	Lost	39	56-95	935	1036	56	95	40	0	40	3	7	42.8571434	2	7	28.5714283	0	0		0	5	5	1	1	1	1	1	0	0	12
4	M	0	4	4	No	30-Mar-19	1	Lost	39	56-95	935	1036	56	95	10	0	10	1	2	50	0	0		0	0		1	0	1	0	0	0	0	1	0	0	2
4	M	0	3	3	Yes	30-Mar-19	1	Lost	39	56-95	935	1036	56	95	22	21	22.35000038	3	7	42.8571434	0	0		0	0		1	3	4	3	4	0	3	0	0	0	6
4	M	0	4	4	Yes	30-Mar-19	1	Lost	39	56-95	935	1036	56	95	40	0	40	4	11	36.36363602	3	6	50	4	7	57.1428566	1	8	9	10	1	5	4	2	0	0	21
4	M	0	4	4	Yes	30-Mar-19	1	Lost	39	56-95	935	1036	56	95	30	0	30	3	7	42.8571434	0	0		1	4	25	4	3	7	0	0	2	1	0	0	0	7
4	M	0	3.5	3.5	No	30-Mar-19	1	Lost	39	56-95	935	1036	56	95	0	0	0	0	0		0	0		0	0		0	0	0	0	0	0	0	0	0	0	0
4	M	0	3.5	3.5	No	06-Apr-19	2	Lost	31	56-87	935	1036	56	87	0	0	0	0	0		0	0		0	0		0	0	0	0	0	0	0	0	0	0	0
4	M	0	3.5	3.5	Yes	06-Apr-19	2	Lost	31	56-87	935	1036	56	87	40	0	40	2	10	20	1	3	33.33333206	3	3	100	0	3	3	5	0	2	1	2	0	0	10
4	M	0	4	4	No	06-Apr-19	2	Lost	31	56-87	935	1036	56	87	4	19	4.316666603	2	2	100	0	0		0	0		0	1	1	0	0	1	0	1	0	0	4
4	M	0	3	3	Yes	06-Apr-19	2	Lost	31	56-87	935	1036	56	87	40	0	40	4	10	40	0	1	0	1	2	50	1	0	1	1	3	3	2	0	0	0	9
4	M	0	4	4	Yes	06-Apr-19	2	Lost	31	56-87	935	1036	56	87	35	41	35.68333435	2	11	18.18181801	2	5	40	0	0		1	7	8	3	3	0	3	0	1	0	10
4	M	0	4	4	Yes	06-Apr-19	2	Lost	31	56-87	935	1036	56	87	40	0	40	8	16	50	0	0		3	5	60	4	5	9	1	2	6	2	3	0	0	19
4	M	0	1.5	1.5	No	06-Apr-19	2	Lost	31	56-87	935	1036	56	87	0	0	0	0	0		0	0		0	0		0	0	0	0	0	0	0	0	0	0	0
4	M	0	2.5	2.5	Yes	06-Apr-19	2	Lost	31	56-87	935	1036	56	87	40	0	40	2	5	40	0	0		0	2	0	1	1	2	0	2	2	2	0	0	0	4
4	M	0	3.5	3.5	Yes	21-Nov-18	1	Lost	21	56-77	935	1036	56	77	37	24	37.40000153	2	10	20	0	0		2	2	100	1	0	1	3	0	1	0	0	0	0	6
4	M	0	4	4	No	21-Nov-18	1	Lost	21	56-77	935	1036	56	77	0	0	0	0	0		0	0		0	0		0	0	0	0	0	0	0	0	0	0	0
4	M	0	1.5	1.5	No	21-Nov-18	1	Lost	21	56-77	935	1036	56	77	0	0	0	0	0		0	0		0	0		0	0	0	0	0	0	0	0	0	0	0
4	M	0	3	3	No	21-Nov-18	1	Lost	21	56-77	935	1036	56	77	7	22	7.366666794	0	3	0	0	0		0	0		0	0	0	0	2	0	0	0	0	0	0
4	M	0	4	4	Yes	21-Nov-18	1	Lost	21	56-77	935	1036	56	77	40	0	40	5	7	71.42857361	2	8	25	6	6	100	0	17	17	9	2	6	0	0	0	0	22
4	M	0	1	1	Yes	21-Nov-18	1	Lost	21	56-77	935	1036	56	77	35	14	35.23333359	0	0		0	0		0	2	0	1	1	2	0	2	2	0	0	0	0	0
4	M	0	4	4	Yes	21-Nov-18	1	Lost	21	56-77	935	1036	56	77	35	14	35.23333359	10	16	62.5	0	0		1	8	12.5	0	1	1	4	2	6	0	0	0	0	21
4	M	0	1.5	1.5	Yes	21-Nov-18	1	Lost	21	56-77	935	1036	56	77	37	24	37.40000153	2	4	50	1	1	100	0	0		0	3	3	3	2	1	0	0	0	0	7
4	M	0	2.5	2.5	No	21-Nov-18	1	Lost	21	56-77	935	1036	56	77	7	22	7.366666794	0	1	0	0	0		0	0		0	1	1	1	3	1	0	0	0	0	0
4	M	0	3.5	3.5	Yes	02-Mar-19	1	Won	12	69-57	935	1036	69	57	38	12	38.20000076	10	14	71.42857361	0	0		2	2	100	1	6	7	6	1	1	3	1	0	0	22
4	M	0	4	4	No	02-Mar-19	1	Won	12	69-57	935	1036	69	57	1	48	1.799999952	0	0		0	0		0	0		0	0	0	0	0	0	0	0	0	0	0
4	M	0	1.5	1.5	No	02-Mar-19	1	Won	12	69-57	935	1036	69	57	0	0	0	0	0		0	0		0	0		0	0	0	0	0	0	0	0	0	0	0
4	M	0	3	3	No	02-Mar-19	1	Won	12	69-57	935	1036	69	57	16	27	16.45000076	2	5	40	0	0		2	2	100	1	0	1	3	2	1	2	0	0	0	6
4	M	0	4	4	Yes	02-Mar-19	1	Won	12	69-57	935	1036	69	57	38	12	38.20000076	2	3	66.66666412	1	4	25	3	5	60	1	18	19	10	1	4	4	0	1	0	10
4	M	0	1	1	Yes	02-Mar-19	1	Won	12	69-57	935	1036	69	57	23	33	23.54999924	0	0		0	0		0	0		0	0	0	0	2	0	0	1	0	0	0
4	M	0	1.5	1.5	Yes	02-Mar-19	1	Won	12	69-57	935	1036	69	57	23	33	23.54999924	0	2	0	0	0		0	0		0	2	2	4	2	2	1	0	0	0	0
4	M	0	2.5	2.5	No	02-Mar-19	1	Won	12	69-57	935	1036	69	57	16	27	16.45000076	1	1	100	0	0		0	0		0	0	0	0	1	1	1	0	0	0	2
4	M	0	3.5	3.5	No	02-Mar-19	1	Won	12	69-57	935	1036	69	57	1	48	1.799999952	0	0		0	0		0	0		0	1	1	0	1	0	1	0	0	0	0
4	M	0	4	4	Yes	02-Mar-19	1	Won	12	69-57	935	1036	69	57	40	0	40	13	19	68.42105103	0	0		3	5	60	4	7	11	1	3	5	3	0	0	0	29
4	M	0	3.5	3.5	Yes	08-Dec-18	2	Won	17	83-66	935	1036	83	66	17	1	17.01666641	1	3	33.33333206	0	0		1	1	100	0	2	2	1	1	2	2	0	0	0	3
4	M	0	4	4	No	08-Dec-18	2	Won	17	83-66	935	1036	83	66	0	47	0.783333361	0	0		0	0		0	0		0	0	0	0	0	0	0	0	0	0	0
4	M	0	1.5	1.5	No	08-Dec-18	2	Won	17	83-66	935	1036	83	66	0	0	0	0	0		0	0		0	0		0	0	0	0	0	0	0	0	0	0	0
4	M	0	3	3	No	08-Dec-18	2	Won	17	83-66	935	1036	83	66	22	59	22.98333359	6	7	85.7142868	0	0		0	0		0	0	0	1	2	0	0	0	0	0	12
4	M	0	4	4	Yes	08-Dec-18	2	Won	17	83-66	935	1036	83	66	40	0	40	10	14	71.42857361	2	6	33.33333206	4	6	66.66666412	0	16	16	11	2	6	3	3	0	0	30
4	M	0	1	1	Yes	08-Dec-18	2	Won	17	83-66	935	1036	83	66	40	0	40	0	0		0	0		0	0		0	1	1	0	0	1	0	0	0	0	0
4	M	0	4	4	Yes	08-Dec-18	2	Won	17	83-66	935	1036	83	66	39	13	39.21666718	13	16	81.25	0	0		4	6	66.66666412	1	8	9	5	2	5	3	0	0	0	30
4	M	0	1.5	1.5	Yes	08-Dec-18	2	Won	17	83-66	935	1036	83	66	17	1	17.01666641	2	3	66.66666412	0	0		0	0		0	0	0	0	3	0	1	0	0	0	4
4	M	0	2.5	2.5	No	08-Dec-18	2	Won	17	83-66	935	1036	83	66	22	59	22.98333359	2	5	40	0	0		0	0		0	0	0	8	2	0	2	0	0	0	4
4	M	0	3.5	3.5	Yes	15-Dec-18	1	Lost	4	79-83	935	1036	79	83	35	26	35.43333435	3	6	50	0	0		2	2	100	2	4	6	4	2	3	1	0	0	0	8
4	M	0	4	4	No	15-Dec-18	1	Lost	4	79-83	935	1036	79	83	0	0	0	0	0		0	0		0	0		0	0	0	0	0	0	0	0	0	0	0
4	M	0	1.5	1.5	No	15-Dec-18	1	Lost	4	79-83	935	1036	79	83	0	0	0	0	0		0	0		0	0		0	0	0	0	0	0	0	0	0	0	0
4	M	0	3	3	No	15-Dec-18	1	Lost	4	79-83	935	1036	79	83	10	57	10.94999981	3	5	60	0	0		3	8	37.5	1	0	1	2	2	4	0	0	0	0	9
4	M	0	4	4	Yes	15-Dec-18	1	Lost	4	79-83	935	1036	79	83	40	0	40	7	12	58.33333206	1	4	25	4	7	57.1428566	1	9	10	12	4	7	3	0	0	0	21
4	M	0	1	1	Yes	15-Dec-18	1	Lost	4	79-83	935	1036	79	83	33	37	33.61666489	0	0		0	0		0	0		0	0	0	0	3	0	0	0	0	0	0
4	M	0	4	4	Yes	15-Dec-18	1	Lost	4	79-83	935	1036	79	83	40	0	40	11	13	84.61538696	1	1	100	7	15	46.66666794	1	6	7	2	3	8	1	0	0	0	32
4	M	0	1.5	1.5	Yes	15-Dec-18	1	Lost	4	79-83	935	1036	79	83	29	3	29.04999924	3	5	60	0	0		1	2	50	0	1	1	1	2	1	2	0	0	0	7
4	M	0	2.5	2.5	No	15-Dec-18	1	Lost	4	79-83	935	1036	79	83	10	57	10.94999981	0	1	0	0	0		2	2	100	0	1	1	3	2	2	1	0	0	0	2
4	M	0	2.5	2.5	No	16-Mar-19	2	Lost	34	55-89	935	1036	55	89	0	0	0	0	0		0	0		0	0		0	0	0	0	0	0	0	0	0	0	0
4	M	0	3.5	3.5	Yes	16-Mar-19	2	Lost	34	55-89	935	1036	55	89	37	6	37.09999847	3	8	37.5	0	0		1	2	50	0	4	4	1	1	4	2	0	1	0	7
4	M	0	4	4	No	16-Mar-19	2	Lost	34	55-89	935	1036	55	89	5	33	5.550000191	0	0		0	0		0	0		0	0	0	0	0	0	1	0	0	0	0
4	M	0	3	3	Yes	16-Mar-19	2	Lost	34	55-89	935	1036	55	89	13	42	13.69999981	1	4	25	0	0		0	0		0	2	2	1	3	0	2	0	0	0	2
4	M	0	4	4	Yes	16-Mar-19	2	Lost	34	55-89	935	1036	55	89	40	0	40	14	19	73.68421173	0	6	0	1	1	100	1	7	8	10	2	3	2	1	0	0	29
4	M	0	4	4	Yes	16-Mar-19	2	Lost	34	55-89	935	1036	55	89	33	28	33.46666718	5	8	62.5	0	0		3	6	50	0	2	2	0	1	3	5	1	0	0	13
4	M	0	1.5	1.5	Yes	16-Mar-19	2	Lost	34	55-89	935	1036	55	89	27	17	27.28333282	2	3	66.66666412	0	3	0	0	0		0	1	1	3	0	1	1	0	0	0	4
4	M	0	3.5	3.5	No	16-Mar-19	2	Lost	34	55-89	935	1036	55	89	2	54	2.900000095	0	1	0	0	0		0	0		0	2	2	0	0	0	1	0	0	0	0
4	M	0	3.5	3.5	Yes	01-Dec-18	2	Won	4	70-66	935	1036	70	66	36	15	36.25	6	8	75	0	0		1	2	50	1	1	2	0	2	3	0	0	0	0	13
4	M	0	4	4	No	01-Dec-18	2	Won	4	70-66	935	1036	70	66	0	0	0	0	0		0	0		0	0		0	0	0	0	0	0	0	0	0	0	0
4	M	0	1.5	1.5	No	01-Dec-18	2	Won	4	70-66	935	1036	70	66	0	0	0	0	0		0	0		0	0		0	0	0	0	0	0	0	0	0	0	0
4	M	0	3	3	No	01-Dec-18	2	Won	4	70-66	935	1036	70	66	6	0	6	0	0		0	0		0	0		0	0	0	0	2	0	0	0	0	0	0
4	M	0	4	4	Yes	01-Dec-18	2	Won	4	70-66	935	1036	70	66	33	15	33.25	7	8	87.5	0	0		2	2	100	0	1	1	1	5	4	1	0	0	0	16
4	M	0	1	1	Yes	01-Dec-18	2	Won	4	70-66	935	1036	70	66	32	40	32.66666794	1	1	100	1	1	100	0	0		0	1	1	0	1	0	0	0	0	0	5
4	M	0	4	4	Yes	01-Dec-18	2	Won	4	70-66	935	1036	70	66	36	5	36.08333206	5	7	71.42857361	0	0		2	4	50	0	0	0	0	3	3	0	0	0	0	12
4	M	0	1.5	1.5	Yes	01-Dec-18	2	Won	4	70-66	935	1036	70	66	40	0	40	9	10	90	0	0		0	0		0	2	2	0	2	0	0	0	0	0	18
4	M	0	2.5	2.5	No	01-Dec-18	2	Won	4	70-66	935	1036	70	66	15	45	15.75	3	3	100	0	0		0	1	0	0	0	0	0	2	5	0	0	0	0	6
4	M	0	3.5	3.5	Yes	23-Feb-19	1	Won	16	73-57	935	1036	73	57	40	0	40	9	17	52.94117737	0	1	0	0	0		0	5	5	7	2	1	2	4	0	0	18
4	M	0	4	4	No	23-Feb-19	1	Won	16	73-57	935	1036	73	57	1	10	1.166666627	0	0		0	0		0	0		0	0	0	0	0	0	0	1	0	0	0
4	M	0	1.5	1.5	Yes	23-Feb-19	1	Won	16	73-57	935	1036	73	57	27	16	27.26666641	0	0		0	0		0	0		0	1	1	0	1	0	0	1	0	0	0
4	M	0	4	4	Yes	23-Feb-19	1	Won	16	73-57	935	1036	73	57	27	16	27.26666641	1	3	33.33333206	0	0		0	0		1	0	1	1	1	0	0	0	0	0	2
4	M	0	1	1	No	23-Feb-19	1	Won	16	73-57	935	1036	73	57	12	44	12.73333359	0	0		0	0		0	0		0	0	0	0	0	0	0	0	0	0	0
4	M	0	4	4	Yes	23-Feb-19	1	Won	16	73-57	935	1036	73	57	40	0	40	15	21	71.42857361	0	0		0	0		1	15	16	1	3	4	3	0	0	0	30
4	M	0	1.5	1.5	No	23-Feb-19	1	Won	16	73-57	935	1036	73	57	0	0	0	0	0		0	0		0	0		0	0	0	0	0	0	0	0	0	0	0
4	M	0	2.5	2.5	No	23-Feb-19	1	Won	16	73-57	935	1036	73	57	7	8	7.133333206	0	2	0	0	0		0	0		1	0	1	1	1	0	0	0	0	0	0
4	M	0	1.5	1.5	No	23-Feb-19	1	Won	16	73-57	935	1036	73	57	12	44	12.73333359	5	8	62.5	0	0		0	0		2	1	3	3	1	1	1	0	0	0	10
4	M	0	4	4	Yes	23-Feb-19	1	Won	16	73-57	935	1036	73	57	31	42	31.70000076	4	6	66.66666412	1	2	50	2	2	100	3	5	8	11	3	2	0	0	0	0	13
4	M	0	3.5	3.5	Yes	19-Jan-19	2	Lost	2	79-81	935	1036	79	81	45	0	45	16	27	59.25925827	0	0		0	0		2	5	7	5	2	1	1	0	0	0	32
4	M	0	4	4	No	19-Jan-19	2	Lost	2	79-81	935	1036	79	81	0	0	0	0	0		0	0		0	0		0	0	0	0	0	0	0	0	0	0	0
4	M	0	1.5	1.5	No	19-Jan-19	2	Lost	2	79-81	935	1036	79	81	5	40	5.666666508	0	0		0	0		0	0		0	0	0	0	0	0	0	0	0	0	0
4	M	0	3	3	No	19-Jan-19	2	Lost	2	79-81	935	1036	79	81	0	0	0	0	0		0	0		0	0		0	0	0	0	0	0	0	0	0	0	0
4	M	0	4	4	Yes	19-Jan-19	2	Lost	2	79-81	935	1036	79	81	45	0	45	7	19	36.84210587	0	0		2	4	50	1	12	13	14	2	5	3	1	0	0	16
4	M	0	1	1	Yes	19-Jan-19	2	Lost	2	79-81	935	1036	79	81	39	20	39.33333206	0	1	0	0	0		0	0		1	0	1	0	4	1	0	0	0	0	0
4	M	0	4	4	Yes	19-Jan-19	2	Lost	2	79-81	935	1036	79	81	45	0	45	14	21	66.66666412	0	1	0	1	3	33.33333206	6	9	15	1	3	7	3	0	0	0	29
4	M	0	1.5	1.5	Yes	19-Jan-19	2	Lost	2	79-81	935	1036	79	81	45	0	45	1	4	25	0	0		0	0		0	1	1	0	2	0	1	0	0	0	2
5	M	0	1.5	1.5	No	09-Feb-19	2	Won	11	55-44	719	743	55	44	20	54	20.89999962	2	4	50	0	0		0	0		0	1	1	0	1	0	1	0	0	0	4
5	M	0	2.5	2.5	Yes	09-Feb-19	2	Won	11	55-44	719	743	55	44	26	56	26.93333244	1	7	14.28571415	0	0		2	2	100	1	1	2	0	3	3	0	0	0	0	4
5	M	0	4.5	4.5	Yes	09-Feb-19	2	Won	11	55-44	719	743	55	44	40	0	40	4	11	36.36363602	0	1	0	3	5	60	0	10	10	0	3	5	0	1	0	0	11
5	M	1	1	1	No	09-Feb-19	2	Won	11	55-44	719	743	55	44	0	57	0.949999988	0	0		0	0		0	0		0	0	0	0	0	0	0	0	0	0	0
5	M	0	4	4	Yes	09-Feb-19	2	Won	11	55-44	719	743	55	44	40	0	40	9	13	69.2307663	0	1	0	4	6	66.66666412	3	1	4	0	0	4	1	0	0	0	22
5	M	0	4	4	No	09-Feb-19	2	Won	11	55-44	719	743	55	44	0	0	0	0	0		0	0		0	0		0	0	0	0	0	0	0	0	0	0	0
5	M	0	1	1	Yes	09-Feb-19	2	Won	11	55-44	719	743	55	44	19	6	19.10000038	0	1	0	0	0		1	2	50	0	1	1	0	0	1	0	0	0	0	1
5	M	0	2.5	2.5	Yes	09-Feb-19	2	Won	11	55-44	719	743	55	44	32	10	32.16666794	4	10	40	0	1	0	3	4	75	1	8	9	1	4	4	2	0	0	0	11
5	M	0	1.5	1.5	No	09-Feb-19	2	Won	11	55-44	719	743	55	44	19	57	19.95000076	1	3	33.33333206	0	0		0	0		0	0	0	0	1	0	0	0	0	0	2
5	M	0	1.5	1.5	Yes	06-Apr-19	2	Won	24	78-54	719	743	78	54	24	46	24.76666641	1	2	50	0	0		0	0		0	0	0	4	3	0	1	0	0	0	2
5	M	0	2.5	2.5	No	06-Apr-19	2	Won	24	78-54	719	743	78	54	3	35	3.583333254	0	0		0	0		0	2	0	0	0	0	1	1	1	0	0	0	0	0
5	M	0	4.5	4.5	Yes	06-Apr-19	2	Won	24	78-54	719	743	78	54	40	0	40	16	21	76.19047546	0	0		4	8	50	5	15	20	2	3	10	0	0	0	0	36
5	M	1	4	3	No	06-Apr-19	2	Won	24	78-54	719	743	78	54	9	37	9.616666794	2	3	66.66666412	0	0		2	4	50	0	2	2	0	2	2	0	0	0	0	6
5	M	1	1	1	No	06-Apr-19	2	Won	24	78-54	719	743	78	54	13	12	13.19999981	0	0		0	0		0	0		0	0	0	0	0	0	0	0	0	0	0
5	M	0	4	4	Yes	06-Apr-19	2	Won	24	78-54	719	743	78	54	40	0	40	3	4	75	0	0		1	2	50	0	2	2	2	1	2	2	0	0	0	7
5	M	0	1.5	1.5	No	06-Apr-19	2	Won	24	78-54	719	743	78	54	2	2	2.033333302	0	0		0	0		0	0		0	0	0	0	0	0	0	0	0	0	0
5	M	0	2.5	2.5	Yes	06-Apr-19	2	Won	24	78-54	719	743	78	54	40	0	40	10	15	66.66666412	0	0		3	4	75	1	3	4	4	2	5	1	0	0	0	23
5	M	0	1.5	1.5	Yes	06-Apr-19	2	Won	24	78-54	719	743	78	54	26	48	26.79999924	2	5	40	0	0		0	0		0	0	0	1	1	0	0	0	0	0	4
5	M	0	1.5	1.5	Yes	19-Jan-19	2	Lost	34	36-70	719	743	36	70	28	25	28.41666603	0	1	0	0	0		0	0		0	1	1	1	1	0	0	0	0	0	0
5	M	0	2.5	2.5	No	19-Jan-19	2	Lost	34	36-70	719	743	36	70	12	40	12.66666698	1	3	33.33333206	0	1	0	0	0		1	0	1	0	0	0	2	0	0	0	2
5	M	0	4.5	4.5	Yes	19-Jan-19	2	Lost	34	36-70	719	743	36	70	26	46	26.76666641	1	5	20	0	1	0	0	0		1	8	9	3	2	2	1	2	0	0	2
5	M	1	4	3	No	19-Jan-19	2	Lost	34	36-70	719	743	36	70	24	38	24.63333321	2	10	20	0	0		1	4	25	2	6	8	0	3	4	0	0	0	1	5
5	M	1	4	3	No	19-Jan-19	2	Lost	34	36-70	719	743	36	70	19	20	19.33333397	2	10	20	0	0		0	0		1	1	2	0	0	0	0	1	0	0	4
5	M	0	4	4	Yes	19-Jan-19	2	Lost	34	36-70	719	743	36	70	19	10	19.16666603	1	6	16.66666603	0	0		0	0		2	2	4	2	0	0	2	0	0	0	2
5	M	0	4	4	No	19-Jan-19	2	Lost	34	36-70	719	743	36	70	9	26	9.433333397	0	3	0	0	0		0	0		2	1	3	0	1	0	0	0	0	0	0
5	M	0	1.5	1.5	No	19-Jan-19	2	Lost	34	36-70	719	743	36	70	12	29	12.48333359	3	4	75	0	0		0	1	0	0	1	1	0	1	2	1	0	0	0	6
5	M	0	2.5	2.5	Yes	19-Jan-19	2	Lost	34	36-70	719	743	36	70	35	25	35.41666794	6	16	37.5	1	2	50	0	0		1	3	4	2	1	2	5	1	0	0	15
5	M	0	1.5	1.5	Yes	19-Jan-19	2	Lost	34	36-70	719	743	36	70	11	41	11.6833334	0	1	0	0	0		0	0		0	0	0	1	0	0	1	0	0	0	0
5	M	0	2.5	2.5	Yes	10-Nov-18	1	Lost	25	41-66	719	743	41	66	40	0	40	2	9	22.22222137	0	1	0	2	4	50	1	3	4	5	3	2	0	1	0	0	6
5	M	0	4.5	4.5	Yes	10-Nov-18	1	Lost	25	41-66	719	743	41	66	37	44	37.73333359	3	12	25	0	1	0	2	3	66.66666412	0	7	7	2	4	7	6	0	0	0	8
5	M	1	4	3	No	10-Nov-18	1	Lost	25	41-66	719	743	41	66	4	59	4.983333111	1	6	16.66666603	0	0		0	0		1	0	1	0	0	0	0	0	0	0	2
5	M	1	1	1	No	10-Nov-18	1	Lost	25	41-66	719	743	41	66	0	0	0	0	0		0	0		0	0		0	0	0	0	0	0	0	0	0	0	0
5	M	0	4	4	Yes	10-Nov-18	1	Lost	25	41-66	719	743	41	66	37	17	37.28333282	6	13	46.15384674	0	1	0	3	4	75	4	8	12	0	1	4	1	2	0	0	15
5	M	0	4	4	No	10-Nov-18	1	Lost	25	41-66	719	743	41	66	0	0	0	0	0		0	0		0	0		0	0	0	0	0	0	0	0	0	0	0
5	M	0	1.5	1.5	No	10-Nov-18	1	Lost	25	41-66	719	743	41	66	1	50	1.833333373	0	0		0	0		0	0		0	0	0	0	0	0	0	0	0	0	0
5	M	0	1	1	Yes	10-Nov-18	1	Lost	25	41-66	719	743	41	66	34	43	34.71666718	2	6	33.33333206	0	0		0	0		0	1	1	1	0	1	2	2	0	0	4
5	M	0	2.5	2.5	Yes	10-Nov-18	1	Lost	25	41-66	719	743	41	66	40	0	40	3	7	42.8571434	0	1	0	0	2	0	2	3	5	7	0	3	0	0	0	0	6
5	M	0	1.5	1.5	No	10-Nov-18	1	Lost	25	41-66	719	743	41	66	3	27	3.450000048	0	0		0	0		0	0		0	0	0	0	1	0	0	0	0	0	0
5	M	0	1.5	1.5	No	02-Dec-18	2	Won	4	72-68	719	743	72	68	18	43	18.71666718	2	2	100	0	0		0	0		0	0	0	0	2	0	0	0	0	0	4
5	M	0	2.5	2.5	Yes	02-Dec-18	2	Won	4	72-68	719	743	72	68	42	33	42.54999924	3	11	27.27272797	0	0		1	4	25	1	1	2	3	3	0	0	0	0	0	7
5	M	0	4.5	4.5	Yes	02-Dec-18	2	Won	4	72-68	719	743	72	68	45	0	45	8	17	47.05882263	0	0		7	10	70	1	12	13	4	4	0	2	1	0	0	23
5	M	1	4	3	No	02-Dec-18	2	Won	4	72-68	719	743	72	68	16	16	16.26666641	1	2	50	0	0		0	0		0	6	6	0	1	0	1	0	0	0	2
5	M	1	1	1	No	02-Dec-18	2	Won	4	72-68	719	743	72	68	0	0	0	0	0		0	0		0	0		0	0	0	0	0	0	0	0	0	0	0
5	M	1	4	3	No	02-Dec-18	2	Won	4	72-68	719	743	72	68	0	0	0	0	0		0	0		0	0		0	0	0	0	0	0	0	0	0	0	0
5	M	0	4	4	Yes	02-Dec-18	2	Won	4	72-68	719	743	72	68	28	44	28.73333359	5	9	55.55555725	0	0		2	2	100	0	2	2	0	4	0	0	0	0	0	12
5	M	0	4	4	No	02-Dec-18	2	Won	4	72-68	719	743	72	68	0	0	0	0	0		0	0		0	0		0	0	0	0	0	0	0	0	0	0	0
5	M	0	1.5	1.5	No	02-Dec-18	2	Won	4	72-68	719	743	72	68	2	27	2.450000048	0	1	0	0	0		0	0		0	0	0	0	0	0	0	0	0	0	0
5	M	0	1	1	Yes	02-Dec-18	2	Won	4	72-68	719	743	72	68	26	17	26.28333282	3	6	50	0	0		0	0		0	1	1	0	0	0	0	0	0	0	6
5	F	1.5	2.5	1	No	02-Dec-18	2	Won	4	72-68	719	743	72	68	0	0	0	0	0		0	0		0	0		0	0	0	0	0	0	0	0	0	0	0
5	M	0	2.5	2.5	Yes	02-Dec-18	2	Won	4	72-68	719	743	72	68	45	0	45	7	12	58.33333206	1	4	25	1	2	50	1	2	3	4	4	0	4	0	0	0	18
5	M	0	1.5	1.5	No	02-Dec-18	2	Won	4	72-68	719	743	72	68	0	0	0	0	0		0	0		0	0		0	0	0	0	0	0	0	0	0	0	0
5	M	0	1.5	1.5	No	08-Dec-18	1	Lost	17	66-83	719	743	66	83	24	9	24.14999962	2	4	50	0	0		0	0		0	0	0	5	2	1	0	0	0	0	4
5	M	0	2.5	2.5	Yes	08-Dec-18	1	Lost	17	66-83	719	743	66	83	36	16	36.26666641	6	10	60	0	1	0	0	0		0	0	0	7	2	1	0	2	0	0	12
5	M	0	4.5	4.5	Yes	08-Dec-18	1	Lost	17	66-83	719	743	66	83	40	0	40	8	14	57.1428566	0	0		0	2	0	1	5	6	6	3	5	0	0	0	0	16
5	M	1	4	3	No	08-Dec-18	1	Lost	17	66-83	719	743	66	83	15	5	15.08333302	2	6	33.33333206	0	0		0	2	0	1	2	3	1	0	1	0	2	0	0	4
5	M	1	1	1	No	08-Dec-18	1	Lost	17	66-83	719	743	66	83	0	0	0	0	0		0	0		0	0		0	0	0	0	0	0	0	0	0	0	0
5	M	0	4	4	Yes	08-Dec-18	1	Lost	17	66-83	719	743	66	83	24	55	24.91666603	8	11	72.72727203	0	0		0	0		2	5	7	1	2	0	0	0	0	0	16
5	M	0	4	4	No	08-Dec-18	1	Lost	17	66-83	719	743	66	83	0	0	0	0	0		0	0		0	0		0	0	0	0	0	0	0	0	0	0	0
5	M	0	1.5	1.5	No	08-Dec-18	1	Lost	17	66-83	719	743	66	83	9	5	9.083333015	1	3	33.33333206	0	0		0	0		0	0	0	1	1	0	0	0	0	0	2
5	M	0	1	1	Yes	08-Dec-18	1	Lost	17	66-83	719	743	66	83	15	51	15.85000038	2	5	40	0	0		0	0		0	0	0	0	1	0	0	0	0	0	4
5	M	0	2.5	2.5	Yes	08-Dec-18	1	Lost	17	66-83	719	743	66	83	39	39	39.65000153	4	13	30.76922989	0	1	0	0	0		3	3	6	6	3	4	3	0	0	0	8
5	M	0	1.5	1.5	No	02-Mar-19	2	Lost	12	57-69	719	743	57	69	5	40	5.666666508	0	0		0	0		0	0		1	0	1	1	0	0	0	0	0	0	0
5	M	0	2.5	2.5	Yes	02-Mar-19	2	Lost	12	57-69	719	743	57	69	10	45	10.75	1	3	33.33333206	0	1	0	0	0		0	1	1	2	1	0	1	0	0	0	2
5	M	0	4.5	4.5	Yes	02-Mar-19	2	Lost	12	57-69	719	743	57	69	39	44	39.73333359	8	18	44.44444275	0	1	0	0	0		3	5	8	6	4	2	0	2	0	0	16
5	M	1	1	1	No	02-Mar-19	2	Lost	12	57-69	719	743	57	69	28	18	28.29999924	0	0		0	0		0	0		0	0	0	0	0	1	0	0	0	0	0
5	M	1	4	3	No	02-Mar-19	2	Lost	12	57-69	719	743	57	69	29	15	29.25	1	5	20	0	0		0	0		0	5	5	4	4	0	2	0	0	0	2
5	M	0	4	4	Yes	02-Mar-19	2	Lost	12	57-69	719	743	57	69	39	7	39.11666489	8	15	53.33333206	0	1	0	2	2	100	1	1	2	1	2	3	0	1	0	0	18
5	M	0	4	4	No	02-Mar-19	2	Lost	12	57-69	719	743	57	69	1	9	1.149999976	0	0		0	0		0	0		0	0	0	0	0	0	0	0	0	0	0
5	M	0	1.5	1.5	No	02-Mar-19	2	Lost	12	57-69	719	743	57	69	0	0	0	0	0		0	0		0	0		0	0	0	0	0	0	0	0	0	0	0
5	M	0	1	1	Yes	02-Mar-19	2	Lost	12	57-69	719	743	57	69	6	2	6.033333302	0	0		0	0		0	0		1	0	1	0	0	0	0	0	0	0	0
5	M	0	2.5	2.5	Yes	02-Mar-19	2	Lost	12	57-69	719	743	57	69	34	20	34.33333206	8	20	40	0	1	0	1	2	50	1	1	2	3	3	6	2	1	0	1	17
5	M	0	1.5	1.5	No	02-Mar-19	2	Lost	12	57-69	719	743	57	69	5	40	5.666666508	1	2	50	0	0		0	2	0	0	0	0	0	0	1	0	0	0	0	2
5	M	0	1.5	1.5	Yes	12-Jan-19	2	Lost	6	53-59	719	743	53	59	29	10	29.16666603	2	7	28.5714283	0	0		0	0		1	1	2	3	2	1	1	0	0	0	4
5	M	0	2.5	2.5	No	12-Jan-19	2	Lost	6	53-59	719	743	53	59	9	0	9	0	1	0	0	0		2	4	50	1	0	1	0	0	2	1	0	0	0	2
5	M	0	4.5	4.5	Yes	12-Jan-19	2	Lost	6	53-59	719	743	53	59	36	28	36.46666718	4	7	57.1428566	0	0		0	0		0	15	15	2	4	3	6	0	0	0	8
5	M	1	4	3	No	12-Jan-19	2	Lost	6	53-59	719	743	53	59	20	0	20	5	9	55.55555725	0	0		0	2	0	0	6	6	1	3	5	2	0	0	0	10
5	M	1	1	1	No	12-Jan-19	2	Lost	6	53-59	719	743	53	59	0	0	0	0	0		0	0		0	0		0	0	0	0	0	0	0	0	0	0	0
5	M	1	4	3	No	12-Jan-19	2	Lost	6	53-59	719	743	53	59	20	0	20	1	4	25	0	0		0	0		1	3	4	0	2	1	2	0	0	0	2
5	M	0	4	4	Yes	12-Jan-19	2	Lost	6	53-59	719	743	53	59	23	11	23.18333244	3	9	33.33333206	0	0		1	2	50	2	4	6	2	1	2	2	0	0	1	7
5	M	0	4	4	No	12-Jan-19	2	Lost	6	53-59	719	743	53	59	0	21	0.349999994	0	0		0	0		0	0		0	0	0	0	0	1	0	0	0	0	0
5	M	0	1.5	1.5	No	12-Jan-19	2	Lost	6	53-59	719	743	53	59	0	0	0	0	0		0	0		0	0		0	0	0	0	0	0	0	0	0	0	0
5	M	0	1	1	No	12-Jan-19	2	Lost	6	53-59	719	743	53	59	11	35	11.58333302	2	4	50	0	0		0	0		0	0	0	0	2	0	2	0	0	0	4
5	F	1.5	2.5	1	No	12-Jan-19	2	Lost	6	53-59	719	743	53	59	0	0	0	0	0		0	0		0	0		0	0	0	0	0	0	0	0	0	0	0
5	M	0	2.5	2.5	Yes	12-Jan-19	2	Lost	6	53-59	719	743	53	59	37	27	37.45000076	5	7	71.42857361	1	2	50	3	4	75	1	2	3	4	2	3	5	0	0	0	16
5	M	0	1.5	1.5	Yes	12-Jan-19	2	Lost	6	53-59	719	743	53	59	12	48	12.80000019	0	1	0	0	0		0	0		1	1	2	0	0	1	1	0	0	0	0
5	M	0	1.5	1.5	No	30-Mar-19	1	Lost	1	64-65	719	743	64	65	25	51	25.85000038	0	3	0	0	0		0	0		0	0	0	2	0	1	3	0	0	0	0
5	M	1	4	3	Yes	30-Mar-19	1	Lost	1	64-65	719	743	64	65	20	27	20.45000076	0	5	0	0	0		0	2	0	1	0	1	1	1	1	1	1	0	0	0
5	M	0	4.5	4.5	Yes	30-Mar-19	1	Lost	1	64-65	719	743	64	65	40	0	40	11	21	52.38095093	0	0		10	16	62.5	4	14	18	10	3	12	2	0	0	0	32
5	M	1	1	1	Yes	30-Mar-19	1	Lost	1	64-65	719	743	64	65	14	9	14.14999962	0	0		0	0		0	0		0	0	0	0	0	0	0	0	0	0	0
5	M	0	4	4	Yes	30-Mar-19	1	Lost	1	64-65	719	743	64	65	33	10	33.16666794	6	10	60	0	0		1	4	25	1	4	5	1	3	2	1	1	0	0	13
5	M	0	4	4	No	30-Mar-19	1	Lost	1	64-65	719	743	64	65	6	50	6.833333492	1	2	50	0	0		0	0		1	1	2	0	0	0	0	0	0	0	2
5	M	0	1.5	1.5	No	30-Mar-19	1	Lost	1	64-65	719	743	64	65	13	57	13.94999981	1	1	100	0	0		1	1	100	0	1	1	1	1	1	2	0	0	0	3
5	M	0	1	1	No	30-Mar-19	1	Lost	1	64-65	719	743	64	65	0	0	0	0	0		0	0		0	0		0	0	0	0	0	0	0	0	0	0	0
5	M	0	2.5	2.5	Yes	30-Mar-19	1	Lost	1	64-65	719	743	64	65	33	42	33.70000076	5	11	45.45454407	0	1	0	0	0		1	2	3	6	2	1	3	2	0	0	10
5	M	0	1.5	1.5	No	30-Mar-19	1	Lost	1	64-65	719	743	64	65	11	54	11.89999962	2	4	50	0	0		0	0		0	0	0	1	1	0	1	0	0	0	4
5	M	0	1.5	1.5	No	15-Dec-18	2	Lost	5	65-70	719	743	65	70	20	50	20.83333397	0	3	0	0	0		0	0		0	0	0	5	1	1	0	0	0	2	0
5	M	0	2.5	2.5	Yes	15-Dec-18	2	Lost	5	65-70	719	743	65	70	25	5	25.08333397	2	6	33.33333206	0	1	0	0	0		0	1	1	4	2	0	1	1	0	0	4
5	M	0	4.5	4.5	Yes	15-Dec-18	2	Lost	5	65-70	719	743	65	70	43	29	43.48333359	11	19	57.89473724	0	1	0	1	1	100	6	13	19	4	5	5	2	1	0	0	23
5	M	1	4	3	No	15-Dec-18	2	Lost	5	65-70	719	743	65	70	17	55	17.91666603	2	6	33.33333206	0	0		0	0		0	1	1	0	1	0	1	1	0	0	4
5	M	1	1	1	No	15-Dec-18	2	Lost	5	65-70	719	743	65	70	0	0	0	0	0		0	0		0	0		0	0	0	0	0	0	0	0	0	0	0
5	M	1	4	3	No	15-Dec-18	2	Lost	5	65-70	719	743	65	70	1	9	1.149999976	0	1	0	0	0		0	0		0	0	0	0	0	0	0	0	0	0	0
5	M	0	4	4	Yes	15-Dec-18	2	Lost	5	65-70	719	743	65	70	45	0	45	9	16	56.25	0	1	0	0	2	0	4	6	10	1	1	4	1	3	0	0	18
5	M	0	4	4	No	15-Dec-18	2	Lost	5	65-70	719	743	65	70	0	0	0	0	0		0	0		0	0		0	0	0	0	0	0	0	0	0	0	0
5	M	0	1.5	1.5	No	15-Dec-18	2	Lost	5	65-70	719	743	65	70	0	0	0	0	0		0	0		0	0		0	0	0	0	0	0	0	0	0	0	0
5	M	0	1	1	Yes	15-Dec-18	2	Lost	5	65-70	719	743	65	70	43	51	43.84999847	6	13	46.15384674	0	0		0	0		1	2	3	4	3	0	2	0	0	0	12
5	M	0	2.5	2.5	Yes	15-Dec-18	2	Lost	5	65-70	719	743	65	70	27	41	27.68333244	2	8	25	0	0		0	0		1	1	2	4	4	1	2	1	0	0	4
5	M	0	1.5	1.5	No	17-Nov-18	2	Won	4	59-55	719	743	59	55	24	47	24.78333282	2	4	50	0	0		0	0		0	1	1	2	1	0	2	0	0	0	4
5	M	0	2.5	2.5	Yes	17-Nov-18	2	Won	4	59-55	719	743	59	55	19	52	19.86666679	1	4	25	0	1	0	0	0		0	1	1	2	1	0	1	0	0	0	2
5	M	0	4.5	4.5	Yes	17-Nov-18	2	Won	4	59-55	719	743	59	55	40	0	40	9	12	75	0	0		1	2	50	3	14	17	1	3	4	0	3	0	0	19
5	M	1	4	3	No	17-Nov-18	2	Won	4	59-55	719	743	59	55	0	0	0	0	0		0	0		0	0		0	0	0	0	0	0	0	0	0	0	0
5	M	1	1	1	No	17-Nov-18	2	Won	4	59-55	719	743	59	55	0	0	0	0	0		0	0		0	0		0	0	0	0	0	0	0	0	0	0	0
5	M	0	4	4	Yes	17-Nov-18	2	Won	4	59-55	719	743	59	55	40	0	40	5	8	62.5	0	0		1	1	100	1	3	4	1	1	2	0	1	0	0	11
5	M	0	4	4	No	17-Nov-18	2	Won	4	59-55	719	743	59	55	0	0	0	0	0		0	0		0	0		0	0	0	0	0	0	0	0	0	0	0
5	M	0	1.5	1.5	No	17-Nov-18	2	Won	4	59-55	719	743	59	55	18	32	18.53333282	4	9	44.44444275	0	0		0	0		0	1	1	1	2	0	1	0	0	0	8
5	M	0	1	1	Yes	17-Nov-18	2	Won	4	59-55	719	743	59	55	17	56	17.93333244	2	4	50	0	0		0	0		1	0	1	1	0	0	1	0	0	0	4
5	M	0	2.5	2.5	Yes	17-Nov-18	2	Won	4	59-55	719	743	59	55	34	14	34.23333359	5	16	31.25	0	1	0	1	3	33.33333206	4	1	5	9	0	5	3	1	0	0	11
5	M	0	1.5	1.5	No	17-Nov-18	2	Won	4	59-55	719	743	59	55	4	39	4.650000095	0	3	0	0	0		0	0		0	0	0	0	0	0	0	0	0	0	0
5	M	0	1.5	1.5	No	26-Jan-19	1	Won	33	73-40	719	743	73	40	7	9	7.150000095	0	0		0	0		0	0		0	1	1	0	1	0	0	1	0	0	0
5	M	0	2.5	2.5	Yes	26-Jan-19	1	Won	33	73-40	719	743	73	40	13	18	13.30000019	0	2	0	0	0		0	0		0	0	0	5	3	0	0	0	0	0	0
5	M	0	4.5	4.5	Yes	26-Jan-19	1	Won	33	73-40	719	743	73	40	30	15	30.25	6	10	60	1	1	100	0	3	0	2	10	12	1	0	4	2	1	0	0	15
5	M	1	1	1	No	26-Jan-19	1	Won	33	73-40	719	743	73	40	7	5	7.083333492	0	0		0	0		0	0		0	0	0	0	0	0	0	0	0	0	0
5	M	1	4	3	No	26-Jan-19	1	Won	33	73-40	719	743	73	40	18	29	18.48333359	3	4	75	0	0		0	2	0	1	3	4	0	3	2	2	0	0	0	6
5	M	0	4	4	Yes	26-Jan-19	1	Won	33	73-40	719	743	73	40	35	23	35.38333511	5	11	45.45454407	0	2	0	2	2	100	3	5	8	10	2	1	4	2	0	0	12
5	M	0	4	4	No	26-Jan-19	1	Won	33	73-40	719	743	73	40	15	11	15.1833334	2	4	50	0	0		0	2	0	0	2	2	0	1	1	1	0	0	0	4
5	M	0	1.5	1.5	No	26-Jan-19	1	Won	33	73-40	719	743	73	40	20	24	20.39999962	2	4	50	0	0		0	0		0	2	2	0	0	0	1	0	0	0	4
5	M	0	1	1	Yes	26-Jan-19	1	Won	33	73-40	719	743	73	40	12	55	12.91666698	2	4	50	0	0		0	1	0	0	0	0	0	0	1	0	0	0	0	4
5	M	0	2.5	2.5	Yes	26-Jan-19	1	Won	33	73-40	719	743	73	40	30	18	30.29999924	13	16	81.25	0	1	0	0	0		1	4	5	7	4	4	1	3	0	0	26
5	M	0	1.5	1.5	No	26-Jan-19	1	Won	33	73-40	719	743	73	40	9	33	9.550000191	1	2	50	0	0		0	0		0	0	0	0	1	0	0	0	0	0	2
6	M	0	4	4	Yes	01-Dec-18	2	Won	56	88-32	1015	795	88	32	24	6	24.10000038	8	9	88.8888855	0	0		0	0		1	2	3	0	1	3	0	1	0	0	16
6	M	0	1	1	No	01-Dec-18	2	Won	56	88-32	1015	795	88	32	13	59	13.98333359	0	0		0	0		0	0		0	0	0	0	0	0	0	0	0	0	0
6	M	0	2.5	2.5	No	01-Dec-18	2	Won	56	88-32	1015	795	88	32	15	54	15.89999962	2	3	66.66666412	0	0		0	0		0	0	0	0	1	0	0	0	0	0	4
6	F	1.5	1	1	No	01-Dec-18	2	Won	56	88-32	1015	795	88	32	0	0	0	0	0		0	0		0	0		0	0	0	0	0	0	0	0	0	0	0
6	M	0	4.5	4.5	No	01-Dec-18	2	Won	56	88-32	1015	795	88	32	28	29	28.48333359	6	13	46.15384674	0	0		2	6	33.33333206	1	0	1	0	3	4	0	0	0	0	14
6	M	0	3	3	Yes	01-Dec-18	2	Won	56	88-32	1015	795	88	32	27	25	27.41666603	10	15	66.66666412	0	1	0	2	3	66.66666412	4	11	15	1	4	4	0	2	1	0	22
6	M	0	1.5	1.5	No	01-Dec-18	2	Won	56	88-32	1015	795	88	32	19	41	19.68333244	2	6	33.33333206	0	1	0	1	2	50	0	3	3	0	1	3	0	0	0	0	5
6	M	0	1	1	Yes	01-Dec-18	2	Won	56	88-32	1015	795	88	32	18	55	18.91666603	0	0		0	0		0	0		0	0	0	0	2	0	0	0	0	0	0
6	M	0	3.5	3.5	Yes	01-Dec-18	2	Won	56	88-32	1015	795	88	32	20	19	20.31666756	2	3	66.66666412	0	1	0	1	1	100	1	2	3	0	3	2	0	1	0	0	5
6	M	0	2.5	2.5	Yes	01-Dec-18	2	Won	56	88-32	1015	795	88	32	31	12	31.20000076	6	9	66.66666412	3	6	50	1	1	100	0	3	3	3	1	1	0	0	0	0	22
6	M	0	3	3	No	23-Feb-19	1	Won	27	71-44	1015	795	71	44	20	0	20	2	14	14.28571415	0	4	0	0	2	0	1	1	2	4	1	4	1	1	0	0	4
6	M	0	4	4	No	23-Feb-19	1	Won	27	71-44	1015	795	71	44	23	51	23.85000038	3	9	33.33333206	0	0		1	2	50	3	7	10	1	3	1	2	4	0	0	7
6	M	0	2	2	No	23-Feb-19	1	Won	27	71-44	1015	795	71	44	0	0	0	0	0		0	0		0	0		0	0	0	0	0	0	0	0	0	0	0
6	M	0	1	1	No	23-Feb-19	1	Won	27	71-44	1015	795	71	44	10	14	10.23333359	0	2	0	0	0		0	0		1	0	1	0	0	0	0	0	0	1	0
6	M	0	2.5	2.5	Yes	23-Feb-19	1	Won	27	71-44	1015	795	71	44	10	0	10	0	0		0	0		1	2	50	1	0	1	0	1	1	0	0	0	0	1
6	F	1.5	1	1	No	23-Feb-19	1	Won	27	71-44	1015	795	71	44	10	0	10	0	0		0	0		0	0		0	0	0	0	1	0	0	0	0	0	0
6	M	0	4.5	4.5	Yes	23-Feb-19	1	Won	27	71-44	1015	795	71	44	26	9	26.14999962	4	8	50	0	0		0	0		1	3	4	0	3	1	1	4	0	0	8
6	M	0	1.5	1.5	Yes	23-Feb-19	1	Won	27	71-44	1015	795	71	44	16	9	16.14999962	0	3	0	0	0		0	2	0	0	1	1	0	1	1	0	2	0	0	0
6	M	0	1	1	No	23-Feb-19	1	Won	27	71-44	1015	795	71	44	9	46	9.766666412	0	1	0	0	0		0	0		0	0	0	0	1	0	0	0	0	0	0
6	M	0	3.5	3.5	Yes	23-Feb-19	1	Won	27	71-44	1015	795	71	44	18	29	18.48333359	5	8	62.5	0	0		1	3	33.33333206	2	4	6	3	3	3	0	1	0	0	11
6	M	0	4	4	No	23-Feb-19	1	Won	27	71-44	1015	795	71	44	21	31	21.51666641	3	8	37.5	0	2	0	0	0		3	1	4	0	2	0	1	1	0	0	6
6	M	0	2.5	2.5	Yes	23-Feb-19	1	Won	27	71-44	1015	795	71	44	33	51	33.84999847	11	17	64.70587921	3	4	75	3	3	100	3	0	3	1	1	3	1	3	0	0	34
6	M	0	4	4	Yes	17-Nov-18	2	Lost	4	56-60	1015	795	56	60	24	13	24.21666718	1	7	14.28571415	0	1	0	1	2	50	1	2	3	0	1	3	0	5	0	1	3
6	M	0	4	4	Yes	17-Nov-18	2	Lost	4	56-60	1015	795	56	60	19	50	19.83333397	2	5	40	0	0		2	6	33.33333206	5	3	8	2	5	4	1	1	0	0	6
6	M	0	2	2	No	17-Nov-18	2	Lost	4	56-60	1015	795	56	60	0	0	0	0	0		0	0		0	0		0	0	0	0	0	0	0	0	0	0	0
6	M	0	1	1	No	17-Nov-18	2	Lost	4	56-60	1015	795	56	60	0	0	0	0	0		0	0		0	0		0	0	0	0	0	0	0	0	0	0	0
6	M	0	2.5	2.5	No	17-Nov-18	2	Lost	4	56-60	1015	795	56	60	0	0	0	0	0		0	0		0	0		0	0	0	0	0	0	0	0	0	0	0
6	F	1.5	1	1	No	17-Nov-18	2	Lost	4	56-60	1015	795	56	60	14	46	14.76666641	0	0		0	0		0	0		0	0	0	0	0	0	1	0	0	0	0
6	M	0	4.5	4.5	No	17-Nov-18	2	Lost	4	56-60	1015	795	56	60	14	46	14.76666641	2	5	40	0	0		0	0		1	1	2	0	4	0	1	1	0	0	4
6	M	0	3	3	Yes	17-Nov-18	2	Lost	4	56-60	1015	795	56	60	40	0	40	6	11	54.54545593	0	5	0	2	7	28.5714283	0	6	6	6	4	7	3	1	0	0	14
6	M	0	1.5	1.5	No	17-Nov-18	2	Lost	4	56-60	1015	795	56	60	0	0	0	0	0		0	0		0	0		0	0	0	0	0	0	0	0	0	0	0
6	M	0	1	1	Yes	17-Nov-18	2	Lost	4	56-60	1015	795	56	60	25	14	25.23333359	0	0		0	0		0	0		1	0	1	0	1	0	1	1	0	0	0
6	M	0	3.5	3.5	No	17-Nov-18	2	Lost	4	56-60	1015	795	56	60	21	11	21.18333244	0	6	0	0	0		1	2	50	1	1	2	1	5	4	0	1	0	0	1
6	M	0	2.5	2.5	Yes	17-Nov-18	2	Lost	4	56-60	1015	795	56	60	40	0	40	11	16	68.75	2	8	25	0	0		1	6	7	0	1	2	0	1	0	0	28
6	M	0	4	4	Yes	26-Jan-19	1	Lost	8	56-64	1015	795	56	64	34	0	34	6	16	37.5	0	0		1	5	20	7	5	12	0	2	3	0	1	0	0	13
6	M	0	1	1	No	26-Jan-19	1	Lost	8	56-64	1015	795	56	64	0	18	0.300000012	0	0		0	0		0	0		0	0	0	0	1	0	0	0	0	0	0
6	M	0	2.5	2.5	No	26-Jan-19	1	Lost	8	56-64	1015	795	56	64	0	0	0	0	0		0	0		0	0		0	0	0	0	0	0	0	0	0	0	0
6	F	1.5	1	1	No	26-Jan-19	1	Lost	8	56-64	1015	795	56	64	0	0	0	0	0		0	0		0	0		0	0	0	0	0	0	0	0	0	0	0
6	M	0	4.5	4.5	No	26-Jan-19	1	Lost	8	56-64	1015	795	56	64	6	0	6	1	1	100	0	0		2	3	66.66666412	0	1	1	0	1	2	0	1	0	0	4
6	M	0	3	3	Yes	26-Jan-19	1	Lost	8	56-64	1015	795	56	64	40	0	40	0	8	0	2	7	28.5714283	1	10	10	5	5	10	14	4	11	3	3	0	0	7
6	M	0	1.5	1.5	No	26-Jan-19	1	Lost	8	56-64	1015	795	56	64	6	0	6	0	0		0	0		0	0		0	0	0	0	1	0	0	0	0	0	0
6	M	0	1	1	Yes	26-Jan-19	1	Lost	8	56-64	1015	795	56	64	39	42	39.70000076	0	2	0	0	0		0	0		2	3	5	0	3	0	3	0	0	1	0
6	M	0	3.5	3.5	No	26-Jan-19	1	Lost	8	56-64	1015	795	56	64	5	34	5.566666603	0	0		0	0		0	0		0	1	1	0	1	0	1	0	0	0	0
6	M	0	4	4	Yes	26-Jan-19	1	Lost	8	56-64	1015	795	56	64	34	26	34.43333435	10	19	52.63158035	0	1	0	4	6	66.66666412	2	2	4	0	1	4	1	0	1	0	24
6	M	0	2.5	2.5	Yes	26-Jan-19	1	Lost	8	56-64	1015	795	56	64	34	0	34	2	6	33.33333206	0	2	0	4	8	50	1	1	2	0	2	4	1	1	0	0	8
6	M	0	4	4	Yes	08-Dec-18	1	Won	16	74-58	1015	795	74	58	40	0	40	5	11	45.45454407	0	0		2	4	50	5	10	15	2	2	4	1	1	0	0	12
6	M	0	1	1	No	08-Dec-18	1	Won	16	74-58	1015	795	74	58	13	35	13.58333302	1	2	50	0	0		0	0		0	1	1	0	3	0	0	0	1	0	2
6	M	0	2.5	2.5	No	08-Dec-18	1	Won	16	74-58	1015	795	74	58	0	0	0	0	0		0	0		0	0		0	0	0	0	0	0	0	0	0	0	0
6	F	1.5	1	1	No	08-Dec-18	1	Won	16	74-58	1015	795	74	58	0	0	0	0	0		0	0		0	0		0	0	0	0	0	0	0	0	0	0	0
6	M	0	4.5	4.5	No	08-Dec-18	1	Won	16	74-58	1015	795	74	58	0	0	0	0	0		0	0		0	0		0	0	0	0	0	0	0	0	0	0	0
6	M	0	3	3	Yes	08-Dec-18	1	Won	16	74-58	1015	795	74	58	40	0	40	8	21	38.09523773	4	8	50	4	7	57.1428566	3	8	11	7	1	9	4	1	0	0	32
6	M	0	1.5	1.5	No	08-Dec-18	1	Won	16	74-58	1015	795	74	58	0	0	0	0	0		0	0		0	0		0	0	0	0	0	0	0	0	0	0	0
6	M	0	1	1	Yes	08-Dec-18	1	Won	16	74-58	1015	795	74	58	26	25	26.41666603	0	2	0	0	0		0	0		0	0	0	0	3	0	0	1	0	0	0
6	M	0	3.5	3.5	Yes	08-Dec-18	1	Won	16	74-58	1015	795	74	58	40	0	40	7	12	58.33333206	1	2	50	2	2	100	6	6	12	1	1	1	2	1	0	0	19
6	M	0	2.5	2.5	Yes	08-Dec-18	1	Won	16	74-58	1015	795	74	58	40	0	40	3	12	25	0	4	0	3	3	100	1	4	5	3	4	2	1	4	1	0	9
6	M	0	4	4	Yes	02-Mar-19	2	Won	11	69-58	1015	795	69	58	39	0	39	4	9	44.44444275	0	0		1	2	50	1	3	4	1	0	0	2	0	0	0	9
6	M	0	2	2	No	02-Mar-19	2	Won	11	69-58	1015	795	69	58	0	0	0	0	0		0	0		0	0		0	0	0	0	0	0	0	0	0	0	0
6	M	0	1	1	No	02-Mar-19	2	Won	11	69-58	1015	795	69	58	3	20	3.333333254	0	0		0	0		0	0		0	0	0	0	0	0	0	0	0	0	0
6	M	0	2.5	2.5	No	02-Mar-19	2	Won	11	69-58	1015	795	69	58	1	43	1.716666698	0	0		0	0		0	0		0	0	0	0	0	0	1	0	0	0	0
6	F	1.5	1	1	No	02-Mar-19	2	Won	11	69-58	1015	795	69	58	6	36	6.599999905	0	0		0	0		0	0		0	0	0	0	1	0	0	0	0	0	0
6	M	0	4.5	4.5	No	02-Mar-19	2	Won	11	69-58	1015	795	69	58	7	36	7.599999905	3	4	75	0	0		1	1	100	1	3	4	0	1	1	1	0	0	0	7
6	M	0	3	3	Yes	02-Mar-19	2	Won	11	69-58	1015	795	69	58	32	24	32.40000153	10	14	71.42857361	1	2	50	1	1	100	0	2	2	3	2	3	0	0	0	0	24
6	M	0	1.5	1.5	No	02-Mar-19	2	Won	11	69-58	1015	795	69	58	1	0	1	0	0		0	0		0	0		0	0	0	0	0	0	0	0	0	0	0
6	M	0	1	1	Yes	02-Mar-19	2	Won	11	69-58	1015	795	69	58	29	4	29.06666756	0	1	0	0	0		0	0		0	0	0	0	1	0	0	0	0	0	0
6	M	0	3.5	3.5	Yes	02-Mar-19	2	Won	11	69-58	1015	795	69	58	23	43	23.71666718	3	3	100	0	0		0	0		0	1	1	1	3	1	0	0	0	0	6
6	M	0	4	4	No	02-Mar-19	2	Won	11	69-58	1015	795	69	58	16	17	16.28333282	3	7	42.8571434	0	0		2	2	100	1	3	4	0	2	1	0	0	0	0	8
6	M	0	2.5	2.5	Yes	02-Mar-19	2	Won	11	69-58	1015	795	69	58	39	17	39.28333282	6	8	75	1	2	50	0	0		1	1	2	3	1	0	2	0	0	0	15
6	M	0	4	4	Yes	06-Apr-19	1	Won	3	59-56	1015	795	59	56	33	57	33.95000076	7	12	58.33333206	0	0		3	4	75	3	6	9	1	4	3	3	1	0	1	17
6	M	0	2	2	No	06-Apr-19	1	Won	3	59-56	1015	795	59	56	0	0	0	0	0		0	0		0	0		0	0	0	0	0	0	0	0	0	0	0
6	M	0	1	1	No	06-Apr-19	1	Won	3	59-56	1015	795	59	56	5	19	5.316666603	1	1	100	0	0		0	0		0	0	0	0	0	0	0	0	0	0	2
6	M	0	2.5	2.5	No	06-Apr-19	1	Won	3	59-56	1015	795	59	56	0	0	0	0	0		0	0		0	0		0	0	0	0	0	0	0	0	0	0	0
6	F	1.5	1	1	No	06-Apr-19	1	Won	3	59-56	1015	795	59	56	17	37	17.61666679	0	0		0	0		0	0		1	0	1	0	0	0	0	0	0	0	0
6	M	0	4.5	4.5	No	06-Apr-19	1	Won	3	59-56	1015	795	59	56	17	37	17.61666679	3	9	33.33333206	0	0		0	0		1	4	5	1	3	4	0	0	0	0	6
6	M	0	3	3	Yes	06-Apr-19	1	Won	3	59-56	1015	795	59	56	33	57	33.95000076	5	13	38.46154022	0	3	0	0	0		3	5	8	5	4	0	3	2	1	0	10
6	M	0	1.5	1.5	No	06-Apr-19	1	Won	3	59-56	1015	795	59	56	0	0	0	0	0		0	0		0	0		0	0	0	0	0	0	0	0	0	0	0
6	M	0	1	1	Yes	06-Apr-19	1	Won	3	59-56	1015	795	59	56	17	4	17.06666756	0	2	0	0	0		0	0		0	0	0	0	0	0	3	0	0	1	0
6	M	0	3.5	3.5	Yes	06-Apr-19	1	Won	3	59-56	1015	795	59	56	22	47	22.78333282	2	6	33.33333206	0	0		0	0		0	2	2	1	2	0	0	1	0	0	4
6	M	0	4	4	No	06-Apr-19	1	Won	3	59-56	1015	795	59	56	11	42	11.69999981	2	7	28.5714283	0	0		2	3	66.66666412	0	3	3	0	3	4	0	0	1	0	6
6	M	0	2.5	2.5	Yes	06-Apr-19	1	Won	3	59-56	1015	795	59	56	40	0	40	4	11	36.36363602	1	6	16.66666603	3	3	100	2	0	2	2	3	4	0	4	0	0	14
6	M	0	4	4	Yes	15-Dec-18	2	Won	4	83-79	1015	795	83	79	28	24	28.39999962	5	8	62.5	0	0		1	1	100	1	4	5	3	4	2	0	0	0	0	11
6	M	0	1	1	No	15-Dec-18	2	Won	4	83-79	1015	795	83	79	0	0	0	0	0		0	0		0	0		0	0	0	0	0	0	0	0	0	0	0
6	M	0	2.5	2.5	No	15-Dec-18	2	Won	4	83-79	1015	795	83	79	3	9	3.150000095	0	0		0	0		0	0		0	0	0	0	1	1	0	0	0	0	0
6	F	1.5	1	1	No	15-Dec-18	2	Won	4	83-79	1015	795	83	79	15	55	15.91666698	0	0		0	0		0	0		0	2	2	0	0	0	0	0	0	0	0
6	M	0	4.5	4.5	No	15-Dec-18	2	Won	4	83-79	1015	795	83	79	25	5	25.08333397	6	8	75	0	0		0	0		2	0	2	2	3	0	0	0	0	0	12
6	M	0	3	3	Yes	15-Dec-18	2	Won	4	83-79	1015	795	83	79	38	25	38.41666794	8	14	57.1428566	2	4	50	6	10	60	0	4	4	8	5	7	3	0	0	0	28
6	M	0	1.5	1.5	No	15-Dec-18	2	Won	4	83-79	1015	795	83	79	3	9	3.150000095	0	0		0	0		0	0		0	0	0	0	1	2	0	0	0	0	0
6	M	0	1	1	Yes	15-Dec-18	2	Won	4	83-79	1015	795	83	79	18	26	18.43333244	1	1	100	0	0		0	0		0	0	0	0	3	0	0	0	0	0	2
6	M	0	3.5	3.5	Yes	15-Dec-18	2	Won	4	83-79	1015	795	83	79	27	27	27.45000076	2	7	28.5714283	0	0		1	1	100	0	5	5	2	5	0	0	0	0	0	5
6	M	0	2.5	2.5	Yes	15-Dec-18	2	Won	4	83-79	1015	795	83	79	40	0	40	6	10	60	3	4	75	4	5	80	3	3	6	2	3	3	2	0	0	0	25
6	M	0	4	4	Yes	16-Mar-19	1	Won	34	89-55	1015	795	89	55	28	52	28.86666679	3	6	50	0	0		4	5	80	4	5	9	2	1	4	1	2	0	0	10
6	M	0	2	2	No	16-Mar-19	1	Won	34	89-55	1015	795	89	55	0	0	0	0	0		0	0		0	0		0	0	0	0	0	0	0	0	0	0	0
6	M	0	1	1	No	16-Mar-19	1	Won	34	89-55	1015	795	89	55	5	23	5.383333206	1	1	100	0	0		0	0		0	0	0	0	1	0	0	0	0	0	2
6	M	0	2.5	2.5	No	16-Mar-19	1	Won	34	89-55	1015	795	89	55	6	53	6.883333206	1	4	25	0	0		0	0		1	1	2	0	0	0	0	0	0	0	2
6	F	1.5	1	1	No	16-Mar-19	1	Won	34	89-55	1015	795	89	55	15	59	15.98333359	1	1	100	0	0		0	0		0	0	0	0	0	0	0	0	0	0	2
6	M	0	4.5	4.5	No	16-Mar-19	1	Won	34	89-55	1015	795	89	55	21	22	21.36666679	6	10	60	0	0		0	0		6	4	10	0	4	0	1	2	0	0	12
6	M	0	3	3	Yes	16-Mar-19	1	Won	34	89-55	1015	795	89	55	24	1	24.01666641	6	14	42.8571434	1	3	33.33333206	1	2	50	1	5	6	4	3	1	2	5	0	0	16
6	M	0	1.5	1.5	No	16-Mar-19	1	Won	34	89-55	1015	795	89	55	12	16	12.26666641	3	5	60	0	0		0	0		1	0	1	1	0	0	0	0	0	0	6
6	M	0	1	1	Yes	16-Mar-19	1	Won	34	89-55	1015	795	89	55	11	45	11.75	0	2	0	0	0		0	0		1	0	1	0	1	0	0	0	0	1	0
6	M	0	3.5	3.5	No	16-Mar-19	1	Won	34	89-55	1015	795	89	55	28	57	28.95000076	6	13	46.15384674	0	0		1	2	50	2	2	4	4	3	1	0	1	0	0	13
6	M	0	4	4	Yes	16-Mar-19	1	Won	34	89-55	1015	795	89	55	16	48	16.79999924	3	6	50	0	0		0	0		0	4	4	0	0	0	0	1	0	0	6
6	M	0	2.5	2.5	Yes	16-Mar-19	1	Won	34	89-55	1015	795	89	55	27	44	27.73333359	6	11	54.54545593	2	5	40	2	2	100	0	1	1	1	0	1	3	2	0	0	20
6	M	0	4	4	Yes	12-Jan-19	1	Won	6	59-53	1015	795	59	53	19	24	19.39999962	1	7	14.28571415	0	0		1	2	50	3	3	6	2	2	1	1	0	0	0	3
6	M	0	2	2	No	12-Jan-19	1	Won	6	59-53	1015	795	59	53	0	0	0	0	0		0	0		0	0		0	0	0	0	0	0	0	0	0	0	0
6	M	0	1	1	No	12-Jan-19	1	Won	6	59-53	1015	795	59	53	0	0	0	0	0		0	0		0	0		0	0	0	0	0	0	0	0	0	0	0
6	M	0	2.5	2.5	No	12-Jan-19	1	Won	6	59-53	1015	795	59	53	10	2	10.03333378	1	3	33.33333206	0	0		1	2	50	2	1	3	0	1	1	1	1	0	0	3
6	F	1.5	1	1	No	12-Jan-19	1	Won	6	59-53	1015	795	59	53	3	19	3.316666603	0	0		0	0		0	0		1	0	1	0	0	0	0	0	0	0	0
6	M	0	4.5	4.5	No	12-Jan-19	1	Won	6	59-53	1015	795	59	53	13	21	13.35000038	0	0		0	0		0	0		0	3	3	1	3	0	0	2	0	0	0
6	M	0	3	3	Yes	12-Jan-19	1	Won	6	59-53	1015	795	59	53	38	0	38	8	21	38.09523773	0	4	0	3	8	37.5	1	5	6	2	2	8	2	5	1	0	19
6	M	0	1.5	1.5	No	12-Jan-19	1	Won	6	59-53	1015	795	59	53	2	0	2	0	1	0	0	0		0	0		0	0	0	0	0	0	0	1	0	0	0
6	M	0	1	1	Yes	12-Jan-19	1	Won	6	59-53	1015	795	59	53	34	41	34.68333435	1	2	50	0	0		0	0		0	2	2	0	0	0	0	0	0	0	2
6	M	0	3.5	3.5	Yes	12-Jan-19	1	Won	6	59-53	1015	795	59	53	16	16	16.26666641	3	6	50	0	1	0	0	0		2	0	2	1	5	2	0	1	0	0	6
6	M	0	4	4	No	12-Jan-19	1	Won	6	59-53	1015	795	59	53	30	59	30.98333359	6	15	40	0	0		4	6	66.66666412	4	2	6	1	2	3	1	2	0	0	16
6	M	0	2.5	2.5	Yes	12-Jan-19	1	Won	6	59-53	1015	795	59	53	31	58	31.96666718	2	9	22.22222137	2	4	50	0	0		3	4	7	1	4	1	2	1	0	0	10
6	M	0	4	4	No	30-Mar-19	2	Won	1	65-64	1015	795	65	64	24	21	24.35000038	4	9	44.44444275	0	0		0	0		3	8	11	0	1	3	0	2	0	0	8
6	M	0	2	2	No	30-Mar-19	2	Won	1	65-64	1015	795	65	64	1	35	1.583333373	0	1	0	0	0		0	0		0	1	1	0	1	0	0	0	0	0	0
6	M	0	1	1	No	30-Mar-19	2	Won	1	65-64	1015	795	65	64	20	0	20	0	1	0	0	0		2	2	100	0	0	0	0	0	1	0	1	0	0	2
6	M	0	2.5	2.5	Yes	30-Mar-19	2	Won	1	65-64	1015	795	65	64	27	36	27.60000038	4	12	33.33333206	0	0		0	1	0	2	3	5	0	0	2	2	1	0	0	8
6	F	1.5	1	1	No	30-Mar-19	2	Won	1	65-64	1015	795	65	64	0	0	0	0	0		0	0		0	0		0	0	0	0	0	0	0	0	0	0	0
6	M	0	4.5	4.5	Yes	30-Mar-19	2	Won	1	65-64	1015	795	65	64	15	39	15.64999962	2	4	50	0	0		2	2	100	3	5	8	2	5	1	3	0	0	0	6
6	M	0	3	3	No	30-Mar-19	2	Won	1	65-64	1015	795	65	64	15	23	15.38333321	5	5	100	0	2	0	0	0		0	1	1	1	2	2	0	1	0	0	10
6	M	0	1.5	1.5	Yes	30-Mar-19	2	Won	1	65-64	1015	795	65	64	30	49	30.81666756	2	7	28.5714283	0	0		0	0		1	3	4	1	2	0	2	1	0	0	4
6	M	0	1	1	No	30-Mar-19	2	Won	1	65-64	1015	795	65	64	0	0	0	0	0		0	0		0	0		0	0	0	0	0	0	0	0	0	0	0
6	M	0	3.5	3.5	Yes	30-Mar-19	2	Won	1	65-64	1015	795	65	64	22	49	22.81666756	2	8	25	1	1	100	2	2	100	2	2	4	6	2	1	1	0	0	0	9
6	M	0	4	4	No	30-Mar-19	2	Won	1	65-64	1015	795	65	64	21	48	21.79999924	5	11	45.45454407	0	0		0	0		1	1	2	0	4	0	0	2	0	0	10
6	M	0	2.5	2.5	Yes	30-Mar-19	2	Won	1	65-64	1015	795	65	64	20	0	20	3	7	42.8571434	0	0		2	2	100	0	4	4	3	1	1	0	0	0	0	8
6	M	0	4	4	Yes	13-Apr-19	2	Won	9	83-74	1015	795	83	74	31	41	31.68333244	7	9	77.77777863	0	0		5	8	62.5	0	0	0	3	3	6	0	0	0	0	19
6	M	0	2	2	No	13-Apr-19	2	Won	9	83-74	1015	795	83	74	0	0	0	0	0		0	0		0	0		0	0	0	0	0	0	0	0	0	0	0
6	M	0	1	1	No	13-Apr-19	2	Won	9	83-74	1015	795	83	74	12	49	12.8166666	0	2	0	0	0		0	0		2	0	2	1	0	0	0	0	0	0	0
6	M	0	2.5	2.5	No	13-Apr-19	2	Won	9	83-74	1015	795	83	74	0	0	0	0	0		0	0		0	0		0	0	0	0	0	0	0	0	0	0	0
6	F	1.5	1	1	No	13-Apr-19	2	Won	9	83-74	1015	795	83	74	14	24	14.39999962	0	0		0	0		3	4	75	0	0	0	0	1	2	0	0	0	0	3
6	M	0	4.5	4.5	No	13-Apr-19	2	Won	9	83-74	1015	795	83	74	8	48	8.800000191	2	2	100	0	0		1	2	50	0	0	0	0	1	1	0	0	0	0	5
6	M	0	3	3	Yes	13-Apr-19	2	Won	9	83-74	1015	795	83	74	37	51	37.84999847	10	19	52.63158035	0	1	0	6	9	66.66666412	2	7	9	6	2	6	0	0	0	0	26
6	M	0	1.5	1.5	No	13-Apr-19	2	Won	9	83-74	1015	795	83	74	0	0	0	0	0		0	0		0	0		0	0	0	0	0	0	0	0	0	0	0
6	M	0	1	1	Yes	13-Apr-19	2	Won	9	83-74	1015	795	83	74	13	50	13.83333302	0	0		0	0		0	0		0	0	0	0	0	0	0	0	0	0	0
6	M	0	3.5	3.5	Yes	13-Apr-19	2	Won	9	83-74	1015	795	83	74	17	46	17.76666641	2	2	100	0	0		0	0		0	0	0	1	3	0	0	0	0	0	4
6	M	0	4	4	No	13-Apr-19	2	Won	9	83-74	1015	795	83	74	22	51	22.85000038	7	9	77.77777863	0	0		0	0		2	2	4	1	3	0	0	0	0	0	14
6	M	0	2.5	2.5	Yes	13-Apr-19	2	Won	9	83-74	1015	795	83	74	40	0	40	5	10	50	0	0		2	2	100	3	3	6	3	1	3	0	0	0	0	12
6	M	0	4	4	Yes	10-Nov-18	1	Won	44	87-43	1015	795	87	43	7	1	7.016666889	3	7	42.8571434	0	0		2	2	100	3	5	8	3	2	3	1	7	0	0	8
6	M	0	2	2	No	10-Nov-18	1	Won	44	87-43	1015	795	87	43	3	12	3.200000048	0	2	0	0	0		0	0		0	0	0	0	0	0	0	0	0	0	0
6	M	0	1	1	No	10-Nov-18	1	Won	44	87-43	1015	795	87	43	11	1	11.01666641	0	0		0	0		0	0		0	0	0	0	0	0	0	0	0	0	0
6	M	0	2.5	2.5	No	10-Nov-18	1	Won	44	87-43	1015	795	87	43	15	42	15.69999981	5	6	83.33333588	0	0		0	0		1	2	3	0	1	0	1	0	0	0	10
6	F	1.5	1	1	No	10-Nov-18	1	Won	44	87-43	1015	795	87	43	5	23	5.383333206	0	0		0	0		0	0		1	0	1	0	1	0	0	0	0	0	0
6	M	0	4.5	4.5	No	10-Nov-18	1	Won	44	87-43	1015	795	87	43	24	11	24.18333244	3	8	37.5	0	0		0	0		4	2	6	3	2	1	1	7	0	0	6
6	M	0	3	3	Yes	10-Nov-18	1	Won	44	87-43	1015	795	87	43	32	16	32.26666641	18	26	69.2307663	0	6	0	1	3	33.33333206	1	3	4	10	2	5	3	5	0	0	37
6	M	0	1.5	1.5	No	10-Nov-18	1	Won	44	87-43	1015	795	87	43	10	50	10.83333302	0	3	0	0	0		0	0		0	0	0	0	3	0	1	0	0	0	0
6	M	0	1	1	Yes	10-Nov-18	1	Won	44	87-43	1015	795	87	43	20	24	20.39999962	0	1	0	0	0		0	0		2	0	2	0	0	1	0	2	0	0	0
6	M	0	3.5	3.5	No	10-Nov-18	1	Won	44	87-43	1015	795	87	43	14	22	14.36666679	3	4	75	0	1	0	0	0		1	4	5	0	3	1	0	1	0	0	6
6	M	0	4	4	Yes	10-Nov-18	1	Won	44	87-43	1015	795	87	43	28	58	28.96666718	5	13	38.46154022	1	2	50	1	2	50	2	1	3	5	0	1	1	3	0	0	14
6	M	0	2.5	2.5	Yes	10-Nov-18	1	Won	44	87-43	1015	795	87	43	16	40	16.66666603	3	9	33.33333206	0	2	0	0	0		0	0	0	1	4	0	0	1	0	0	6
6	M	0	4	4	Yes	19-Jan-19	2	Won	21	76-55	1015	795	76	55	21	32	21.53333282	3	8	37.5	0	0		0	0		6	2	8	0	3	1	0	1	1	0	6
6	M	0	2	2	No	19-Jan-19	2	Won	21	76-55	1015	795	76	55	0	0	0	0	0		0	0		0	0		0	0	0	0	0	0	0	0	0	0	0
6	M	0	1	1	No	19-Jan-19	2	Won	21	76-55	1015	795	76	55	6	48	6.800000191	0	0		0	0		0	0		0	0	0	0	0	0	0	0	0	0	0
6	M	0	2.5	2.5	No	19-Jan-19	2	Won	21	76-55	1015	795	76	55	13	15	13.25	2	2	100	0	0		0	0		0	4	4	0	2	0	3	0	1	0	4
6	F	1.5	1	1	No	19-Jan-19	2	Won	21	76-55	1015	795	76	55	2	39	2.650000095	0	0		0	0		0	0		0	0	0	0	0	0	0	0	0	0	0
6	M	0	4.5	4.5	No	19-Jan-19	2	Won	21	76-55	1015	795	76	55	13	15	13.25	1	5	20	0	0		0	2	0	3	3	6	0	3	1	0	2	0	1	2
6	M	0	3	3	Yes	19-Jan-19	2	Won	21	76-55	1015	795	76	55	28	59	28.98333359	5	11	45.45454407	2	4	50	2	4	50	5	5	10	9	5	5	6	5	0	1	18
6	M	0	1.5	1.5	No	19-Jan-19	2	Won	21	76-55	1015	795	76	55	7	40	7.666666508	0	1	0	0	0		0	0		1	1	2	1	1	0	0	0	0	0	0
6	M	0	1	1	Yes	19-Jan-19	2	Won	21	76-55	1015	795	76	55	23	2	23.03333282	1	1	100	0	0		0	0		0	1	1	0	2	0	0	0	0	0	2
6	M	0	3.5	3.5	Yes	19-Jan-19	2	Won	21	76-55	1015	795	76	55	19	1	19.01666641	3	10	30	0	0		2	2	100	3	4	7	1	3	3	0	2	0	0	8
6	M	0	4	4	No	19-Jan-19	2	Won	21	76-55	1015	795	76	55	28	42	28.70000076	6	12	50	0	1	0	3	4	75	4	3	7	2	1	3	1	0	0	0	15
6	M	0	2.5	2.5	Yes	19-Jan-19	2	Won	21	76-55	1015	795	76	55	35	7	35.11666489	8	16	50	1	6	16.66666603	2	2	100	1	2	3	5	2	2	0	1	0	0	21
7	M	1	4	3	No	12-Jan-19	2	Won	15	65-50	834	934	65	50	0	0	0	0	0		0	0		0	0		0	0	0	0	0	0	0	0	0	0	0
7	M	0	2	2	No	12-Jan-19	2	Won	15	65-50	834	934	65	50	0	0	0	0	0		0	0		0	0		0	0	0	0	0	0	0	0	0	0	0
7	M	0	3	3	Yes	12-Jan-19	2	Won	15	65-50	834	934	65	50	40	0	40	3	3	100	0	0		0	0		0	1	1	0	1	0	0	0	0	0	6
7	M	0	4.5	4.5	Yes	12-Jan-19	2	Won	15	65-50	834	934	65	50	40	0	40	12	20	60	0	1	0	5	10	50	4	21	25	1	0	9	4	0	0	0	29
7	M	0	1	1	No	12-Jan-19	2	Won	15	65-50	834	934	65	50	2	32	2.533333302	0	0		0	0		0	0		0	0	0	0	0	0	0	0	0	0	0
7	M	0	2	2	Yes	12-Jan-19	2	Won	15	65-50	834	934	65	50	40	0	40	4	5	80	1	5	20	3	5	60	2	0	2	1	4	5	2	0	0	0	14
7	M	0	4	4	Yes	12-Jan-19	2	Won	15	65-50	834	934	65	50	40	0	40	4	7	57.1428566	0	0		1	2	50	2	1	3	0	4	2	1	0	0	0	9
7	M	0	1	1	Yes	12-Jan-19	2	Won	15	65-50	834	934	65	50	37	28	37.46666718	3	11	27.27272797	0	2	0	1	2	50	2	2	4	1	3	2	2	0	0	0	7
7	M	0	2	2	Yes	30-Mar-19	1	Won	13	65-52	834	934	65	52	21	24	21.39999962	1	3	33.33333206	0	0		0	0		3	0	3	2	0	1	0	0	0	0	2
7	M	0	3	3	No	30-Mar-19	1	Won	13	65-52	834	934	65	52	28	53	28.88333321	6	8	75	0	0		0	0		2	3	5	0	3	0	1	2	0	0	12
7	M	0	3	3	Yes	30-Mar-19	1	Won	13	65-52	834	934	65	52	12	14	12.23333359	0	0		0	0		0	0		1	0	1	0	0	1	0	0	0	0	0
7	M	1	2.5	1.5	No	30-Mar-19	1	Won	13	65-52	834	934	65	52	1	14	1.233333349	0	1	0	0	0		0	0		0	0	0	1	0	0	0	0	0	0	0
7	M	0	4.5	4.5	Yes	30-Mar-19	1	Won	13	65-52	834	934	65	52	40	0	40	5	19	26.31579018	0	2	0	5	6	83.33333588	2	7	9	6	2	8	1	2	0	0	15
7	M	0	2	2	No	30-Mar-19	1	Won	13	65-52	834	934	65	52	17	22	17.36666679	1	1	100	3	4	75	0	0		1	1	2	3	0	1	6	1	0	0	11
7	M	0	4	4	Yes	30-Mar-19	1	Won	13	65-52	834	934	65	52	38	53	38.88333511	4	10	40	0	0		3	4	75	3	6	9	7	5	3	0	3	0	0	11
7	M	0	1	1	Yes	30-Mar-19	1	Won	13	65-52	834	934	65	52	40	0	40	6	10	60	0	4	0	2	2	100	0	1	1	4	3	2	0	0	0	0	14
7	M	0	2	2	No	09-Feb-19	2	Lost	25	49-74	834	934	49	74	0	0	0	0	0		0	0		0	0		0	0	0	0	0	0	0	0	0	0	0
7	M	0	3	3	Yes	09-Feb-19	2	Lost	25	49-74	834	934	49	74	37	51	37.84999847	2	4	50	0	0		0	0		0	4	4	1	0	1	1	1	0	0	4
7	M	0	3	3	No	09-Feb-19	2	Lost	25	49-74	834	934	49	74	2	9	2.150000095	0	0		0	0		0	0		0	1	1	0	0	0	0	0	1	0	0
7	M	1	2.5	1.5	No	09-Feb-19	2	Lost	25	49-74	834	934	49	74	0	0	0	0	0		0	0		0	0		0	0	0	0	0	0	0	0	0	0	0
7	M	0	4.5	4.5	Yes	09-Feb-19	2	Lost	25	49-74	834	934	49	74	40	0	40	4	13	30.76922989	0	0		1	2	50	3	7	10	5	0	5	1	3	1	0	9
7	M	0	1	1	No	09-Feb-19	2	Lost	25	49-74	834	934	49	74	0	0	0	0	0		0	0		0	0		0	0	0	0	0	0	0	0	0	0	0
7	M	0	2	2	Yes	09-Feb-19	2	Lost	25	49-74	834	934	49	74	40	0	40	2	6	33.33333206	0	5	0	2	4	50	1	2	3	8	1	4	4	0	0	1	6
7	M	0	4	4	Yes	09-Feb-19	2	Lost	25	49-74	834	934	49	74	40	0	40	6	10	60	0	1	0	0	0		1	4	5	1	2	0	0	0	0	0	12
7	M	0	1	1	Yes	09-Feb-19	2	Lost	25	49-74	834	934	49	74	40	0	40	6	15	40	2	5	40	0	0		1	0	1	2	1	1	1	0	0	1	18
7	M	0	4.5	4.5	Yes	26-Jan-19	2	Lost	15	56-71	834	934	56	71	40	0	40	10	17	58.82352829	0	0		5	9	55.55555725	3	4	7	2	0	0	2	0	0	0	25
7	M	0	2	2	Yes	26-Jan-19	2	Lost	15	56-71	834	934	56	71	40	0	40	1	4	25	0	3	0	2	2	100	0	1	1	5	1	0	1	0	0	0	4
7	M	0	4	4	Yes	26-Jan-19	2	Lost	15	56-71	834	934	56	71	40	0	40	3	5	60	0	0		0	0		0	6	6	1	3	0	3	0	0	0	6
7	M	0	1	1	Yes	26-Jan-19	2	Lost	15	56-71	834	934	56	71	40	0	40	6	10	60	0	3	0	1	2	50	1	2	3	1	3	0	0	0	0	0	13
7	M	0	3	3	Yes	26-Jan-19	2	Lost	15	56-71	834	934	56	71	40	0	40	4	10	40	0	0		0	1	0	2	5	7	0	2	0	3	1	0	0	8
7	M	1	4	3	Yes	17-Nov-18	1	Lost	51	34-85	834	934	34	85	39	51	39.84999847	3	13	23.07692337	0	0		1	2	50	1	6	7	0	0	0	0	0	0	0	7
7	M	0	2	2	Yes	17-Nov-18	1	Lost	51	34-85	834	934	34	85	25	17	25.28333282	2	3	66.66666412	0	0		0	0		0	1	1	0	0	0	0	0	0	0	4
7	M	0	2	2	Yes	17-Nov-18	1	Lost	51	34-85	834	934	34	85	40	0	40	1	4	25	3	7	42.8571434	1	2	50	1	2	3	1	0	0	0	0	0	0	12
7	M	0	1	1	Yes	17-Nov-18	1	Lost	51	34-85	834	934	34	85	40	0	40	1	0		0	1	0	1	0		2	0	2	1	0	0	0	0	0	0	3
7	M	0	2.5	2.5	No	17-Nov-18	1	Lost	51	34-85	834	934	34	85	14	53	14.88333321	0	1	0	0	0		0	0		0	1	1	0	0	0	0	0	0	0	0
7	M	0	3	3	Yes	17-Nov-18	1	Lost	51	34-85	834	934	34	85	40	0	40	4	10	40	0	0		0	2	0	2	7	9	1	0	0	0	0	0	0	8
7	M	1	4	3	No	01-Dec-18	1	Lost	4	66-70	834	934	66	70	0	0	0	0	0		0	0		0	0		0	0	0	0	0	0	0	0	0	0	0
7	M	0	2	2	No	01-Dec-18	1	Lost	4	66-70	834	934	66	70	0	0	0	0	0		0	0		0	0		0	0	0	0	0	0	0	0	0	0	0
7	M	0	3	3	Yes	01-Dec-18	1	Lost	4	66-70	834	934	66	70	40	0	40	7	8	87.5	0	0		0	0		0	1	1	0	1	2	0	0	0	0	14
7	M	1	2.5	1.5	No	01-Dec-18	1	Lost	4	66-70	834	934	66	70	0	0	0	0	0		0	0		0	0		0	0	0	0	0	0	0	0	0	0	0
7	M	0	4.5	4.5	Yes	01-Dec-18	1	Lost	4	66-70	834	934	66	70	40	0	40	11	13	84.61538696	1	1	100	5	9	55.55555725	0	4	4	1	4	9	0	0	0	0	30
7	M	0	4	4	Yes	01-Dec-18	1	Lost	4	66-70	834	934	66	70	40	0	40	2	3	66.66666412	0	0		2	6	33.33333206	1	0	1	0	4	0	0	0	0	0	6
7	M	0	1	1	Yes	01-Dec-18	1	Lost	4	66-70	834	934	66	70	40	0	40	2	2	100	0	0		1	2	50	0	0	0	0	3	2	0	0	0	0	5
7	M	0	2.5	2.5	No	01-Dec-18	1	Lost	4	66-70	834	934	66	70	0	0	0	0	0		0	0		0	0		0	0	0	0	0	0	0	0	0	0	0
7	M	0	1	1	No	01-Dec-18	1	Lost	4	66-70	834	934	66	70	0	0	0	0	0		0	0		0	0		0	0	0	0	0	0	0	0	0	0	0
7	M	0	2	2	Yes	01-Dec-18	1	Lost	4	66-70	834	934	66	70	40	0	40	3	3	100	1	1	100	2	2	100	0	1	1	1	2	4	1	0	0	0	11
7	M	0	3	3	Yes	23-Feb-19	2	Lost	16	57-73	834	934	57	73	39	0	39	2	4	50	0	0		1	1	100	4	6	10	0	1	1	2	2	0	0	5
7	M	0	3	3	No	23-Feb-19	2	Lost	16	57-73	834	934	57	73	5	12	5.199999809	0	0		0	0		0	0		0	0	0	0	0	0	0	0	0	0	0
7	M	1	2.5	1.5	No	23-Feb-19	2	Lost	16	57-73	834	934	57	73	0	0	0	0	0		0	0		0	0		0	0	0	0	0	0	0	0	0	0	0
7	M	0	4.5	4.5	Yes	23-Feb-19	2	Lost	16	57-73	834	934	57	73	40	0	40	14	21	66.66666412	0	1	0	0	5	0	2	5	7	3	2	5	5	0	0	0	28
7	M	0	2	2	Yes	23-Feb-19	2	Lost	16	57-73	834	934	57	73	40	0	40	2	2	100	3	9	33.33333206	0	0		0	1	1	8	0	4	2	1	0	0	13
7	M	0	4	4	Yes	23-Feb-19	2	Lost	16	57-73	834	934	57	73	35	48	35.79999924	2	8	25	0	0		0	0		1	2	3	6	2	1	1	0	0	0	4
7	M	0	1	1	Yes	23-Feb-19	2	Lost	16	57-73	834	934	57	73	40	0	40	2	11	18.18181801	1	2	50	0	0		0	3	3	2	4	1	1	0	0	0	7
7	M	1	4	3	No	15-Dec-18	1	Won	5	70-65	834	934	70	65	2	42	2.700000048	0	1	0	0	0		0	0		0	0	0	0	1	0	0	0	0	0	0
7	M	0	2	2	No	15-Dec-18	1	Won	5	70-65	834	934	70	65	0	0	0	0	0		0	0		0	0		0	0	0	0	0	0	0	0	0	0	0
7	M	0	3	3	Yes	15-Dec-18	1	Won	5	70-65	834	934	70	65	45	0	45	5	9	55.55555725	0	0		4	5	80	3	9	12	2	1	5	3	1	0	0	14
7	M	1	2.5	1.5	No	15-Dec-18	1	Won	5	70-65	834	934	70	65	0	0	0	0	0		0	0		0	0		0	0	0	0	0	0	0	0	0	0	0
7	M	0	4.5	4.5	Yes	15-Dec-18	1	Won	5	70-65	834	934	70	65	45	0	45	9	18	50	1	1	100	4	6	66.66666412	2	9	11	2	0	5	0	3	0	0	25
7	M	0	1	1	No	15-Dec-18	1	Won	5	70-65	834	934	70	65	0	38	0.633333325	0	0		0	0		0	0		0	0	0	0	0	0	0	0	0	0	0
7	M	0	2	2	Yes	15-Dec-18	1	Won	5	70-65	834	934	70	65	45	0	45	5	6	83.33333588	1	5	20	1	2	50	0	3	3	10	1	5	4	1	1	0	14
7	M	0	4	4	Yes	15-Dec-18	1	Won	5	70-65	834	934	70	65	42	18	42.29999924	4	11	36.36363602	0	0		1	1	100	3	3	6	6	5	1	1	0	0	0	9
7	M	0	1	1	Yes	15-Dec-18	1	Won	5	70-65	834	934	70	65	44	22	44.36666489	3	9	33.33333206	0	1	0	2	2	100	0	2	2	3	3	1	4	1	1	0	8
7	M	1	4	3	No	19-Jan-19	1	Lost	21	55-76	834	934	55	76	2	37	2.616666555	0	1	0	0	0		0	0		0	0	0	0	1	0	1	0	0	0	0
7	M	0	2	2	No	19-Jan-19	1	Lost	21	55-76	834	934	55	76	19	23	19.38333321	0	1	0	0	0		0	0		0	1	1	1	2	0	1	0	0	0	0
7	M	0	3	3	Yes	19-Jan-19	1	Lost	21	55-76	834	934	55	76	20	37	20.61666679	3	3	100	0	0		0	0		1	3	4	0	5	0	2	0	0	0	6
7	M	1	2.5	1.5	No	19-Jan-19	1	Lost	21	55-76	834	934	55	76	0	0	0	0	0		0	0		0	0		0	0	0	0	0	0	0	0	0	0	0
7	M	0	4.5	4.5	Yes	19-Jan-19	1	Lost	21	55-76	834	934	55	76	40	0	40	3	6	50	0	3	0	10	16	62.5	0	11	11	5	2	14	3	1	1	0	16
7	M	0	1	1	No	19-Jan-19	1	Lost	21	55-76	834	934	55	76	0	0	0	0	0		0	0		0	0		0	0	0	0	0	0	0	0	0	0	0
7	M	0	2	2	Yes	19-Jan-19	1	Lost	21	55-76	834	934	55	76	40	0	40	7	13	53.84615326	0	2	0	3	3	100	0	2	2	5	0	4	5	1	0	1	17
7	M	0	4	4	Yes	19-Jan-19	1	Lost	21	55-76	834	934	55	76	37	23	37.38333511	6	8	75	0	1	0	0	0		0	3	3	3	3	1	4	2	1	0	12
7	M	0	1	1	Yes	19-Jan-19	1	Lost	21	55-76	834	934	55	76	40	0	40	1	7	14.28571415	0	2	0	2	2	100	1	1	2	7	2	2	2	0	0	1	4
7	M	1	4	3	Yes	10-Nov-18	2	Lost	44	43-87	834	934	43	87	40	0	40	4	5	80	0	0		2	5	40	1	4	5	1	0	4	4	2	0	0	10
7	M	0	2	2	No	10-Nov-18	2	Lost	44	43-87	834	934	43	87	0	0	0	0	0		0	0		0	0		0	0	0	0	0	0	0	0	0	0	0
7	M	0	3	3	Yes	10-Nov-18	2	Lost	44	43-87	834	934	43	87	40	0	40	2	7	28.5714283	0	0		2	2	100	0	9	9	2	3	5	4	1	0	0	6
7	M	1	2.5	1.5	No	10-Nov-18	2	Lost	44	43-87	834	934	43	87	0	0	0	0	0		0	0		0	0		0	0	0	0	0	0	0	0	0	0	0
7	M	0	1	1	No	10-Nov-18	2	Lost	44	43-87	834	934	43	87	0	0	0	0	0		0	0		0	0		0	0	0	0	0	0	0	0	0	0	0
7	M	0	2	2	Yes	10-Nov-18	2	Lost	44	43-87	834	934	43	87	40	0	40	6	9	66.66666412	1	4	25	0	2	0	0	3	3	3	3	3	12	0	0	0	15
7	M	0	4	4	Yes	10-Nov-18	2	Lost	44	43-87	834	934	43	87	40	0	40	2	6	33.33333206	0	0		2	3	66.66666412	1	11	12	0	4	4	4	0	0	0	6
7	M	0	1	1	Yes	10-Nov-18	2	Lost	44	43-87	834	934	43	87	40	0	40	3	4	75	0	0		0	2	0	0	1	1	2	2	2	13	0	0	0	6
7	M	0	2	2	No	13-Apr-19	1	Won	18	66-48	834	934	66	48	0	0	0	0	0		0	0		0	0		0	0	0	0	0	0	0	0	0	0	0
7	M	0	3	3	Yes	13-Apr-19	1	Won	18	66-48	834	934	66	48	40	0	40	4	7	57.1428566	0	0		2	2	100	2	9	11	0	3	2	1	0	0	0	10
7	M	0	3	3	No	13-Apr-19	1	Won	18	66-48	834	934	66	48	0	0	0	0	0		0	0		0	0		0	0	0	0	0	0	0	0	0	0	0
7	M	1	2.5	1.5	No	13-Apr-19	1	Won	18	66-48	834	934	66	48	0	0	0	0	0		0	0		0	0		0	0	0	0	0	0	0	0	0	0	0
7	M	0	2	2	Yes	13-Apr-19	1	Won	18	66-48	834	934	66	48	40	0	40	7	9	77.77777863	3	7	42.8571434	3	3	100	0	1	1	10	2	5	2	0	0	0	26
7	M	0	4	4	Yes	13-Apr-19	1	Won	18	66-48	834	934	66	48	40	0	40	3	8	37.5	0	1	0	1	2	50	1	5	6	6	4	1	3	0	0	0	7
7	M	0	1	1	Yes	13-Apr-19	1	Won	18	66-48	834	934	66	48	40	0	40	0	5	0	0	2	0	0	0		2	0	2	2	3	0	1	0	1	0	0
7	M	0	4.5	4.5	Yes	13-Apr-19	1	Won	18	66-48	834	934	66	48	40	0	40	10	21	47.61904907	0	1	0	3	4	75	7	13	20	6	4	4	3	2	1	0	23
7	M	1	2.5	1.5	No	02-Mar-19	1	Won	19	77-58	834	934	77	58	1	10	1.166666627	0	0		0	0		0	0		0	0	0	0	0	0	0	0	0	0	0
7	M	0	3	3	No	02-Mar-19	1	Won	19	77-58	834	934	77	58	6	36	6.599999905	0	0		0	0		0	0		0	1	1	0	0	0	0	0	0	0	0
7	M	0	3	3	Yes	02-Mar-19	1	Won	19	77-58	834	934	77	58	37	59	37.98333359	2	4	50	0	0		2	4	50	3	5	8	0	3	2	1	1	1	0	6
7	M	0	2	2	No	02-Mar-19	1	Won	19	77-58	834	934	77	58	1	10	1.166666627	0	1	0	0	0		0	0		0	0	0	0	0	0	0	0	0	0	0
7	M	0	4.5	4.5	Yes	02-Mar-19	1	Won	19	77-58	834	934	77	58	40	0	40	8	20	40	1	2	50	4	5	80	2	6	8	3	4	7	1	3	0	0	23
7	M	0	2	2	Yes	02-Mar-19	1	Won	19	77-58	834	934	77	58	38	50	38.83333206	5	7	71.42857361	6	8	75	1	2	50	4	2	6	10	2	6	4	0	0	0	29
7	M	0	1	1	Yes	02-Mar-19	1	Won	19	77-58	834	934	77	58	36	21	36.34999847	5	10	50	0	1	0	1	1	100	1	3	4	2	3	4	1	1	0	0	11
7	M	0	4	4	Yes	02-Mar-19	1	Won	19	77-58	834	934	77	58	37	54	37.90000153	3	7	42.8571434	0	0		2	2	100	1	5	6	4	2	1	2	1	0	0	8
7	M	0	2	2	Yes	06-Apr-19	2	Lost	4	58-62	834	934	58	62	40	0	40	1	1	100	4	9	44.44444275	0	0		0	1	1	8	2	4	1	0	0	0	14
7	M	0	1	1	Yes	06-Apr-19	2	Lost	4	58-62	834	934	58	62	40	0	40	4	10	40	0	3	0	0	0		0	0	0	0	3	0	3	0	0	0	8
7	M	0	4	4	Yes	06-Apr-19	2	Lost	4	58-62	834	934	58	62	40	0	40	7	13	53.84615326	0	1	0	3	4	75	2	6	8	2	4	4	1	0	0	0	17
7	M	0	4.5	4.5	Yes	06-Apr-19	2	Lost	4	58-62	834	934	58	62	39	28	39.46666718	3	16	18.75	0	1	0	3	4	75	1	14	15	2	1	3	1	0	0	0	9
7	M	1	2.5	1.5	No	06-Apr-19	2	Lost	4	58-62	834	934	58	62	0	0	0	0	0		0	0		0	0		0	0	0	0	0	0	0	0	0	0	0
7	M	0	2	2	No	06-Apr-19	2	Lost	4	58-62	834	934	58	62	0	0	0	0	0		0	0		0	0		0	0	0	0	0	0	0	0	0	0	0
7	M	0	3	3	Yes	06-Apr-19	2	Lost	4	58-62	834	934	58	62	33	53	33.88333511	3	4	75	0	0		2	2	100	3	3	6	0	4	1	2	1	0	0	8
7	M	0	3	3	No	06-Apr-19	2	Lost	4	58-62	834	934	58	62	6	39	6.650000095	1	1	100	0	0		0	0		0	1	1	0	2	0	1	0	0	0	2
7	M	0	2.5	2.5	No	08-Dec-18	2	Won	10	73-63	834	934	73	63	0	0	0	0	0		0	0		0	0		0	0	0	0	0	0	0	0	0	0	0
7	M	0	1	1	Yes	08-Dec-18	2	Won	10	73-63	834	934	73	63	40	0	40	4	6	66.66666412	0	1	0	0	0		2	1	3	2	2	0	1	0	0	0	8
7	M	0	4	4	Yes	08-Dec-18	2	Won	10	73-63	834	934	73	63	34	31	34.51666641	2	9	22.22222137	0	0		0	0		1	8	9	0	0	0	1	0	0	0	4
7	M	0	2	2	Yes	08-Dec-18	2	Won	10	73-63	834	934	73	63	40	0	40	10	12	83.33333588	3	5	60	2	2	100	0	1	1	7	2	4	6	1	0	0	31
7	M	0	1	1	No	08-Dec-18	2	Won	10	73-63	834	934	73	63	0	0	0	0	0		0	0		0	0		0	0	0	0	0	0	1	0	0	0	0
7	M	0	4.5	4.5	Yes	08-Dec-18	2	Won	10	73-63	834	934	73	63	40	0	40	10	21	47.61904907	0	0		3	6	50	2	11	13	4	1	10	0	0	0	0	23
7	M	1	2.5	1.5	No	08-Dec-18	2	Won	10	73-63	834	934	73	63	0	0	0	0	0		0	0		0	0		0	0	0	0	0	0	0	0	0	0	0
7	M	0	3	3	Yes	08-Dec-18	2	Won	10	73-63	834	934	73	63	32	56	32.93333435	2	4	50	0	0		1	1	100	0	7	7	1	5	1	1	1	0	0	5
7	M	1	4	3	No	08-Dec-18	2	Won	10	73-63	834	934	73	63	5	29	5.483333111	1	2	50	0	0		0	0		1	1	2	0	1	0	0	0	0	0	2
7	M	0	2	2	No	08-Dec-18	2	Won	10	73-63	834	934	73	63	7	4	7.066666603	0	0		0	0		0	0		0	0	0	0	0	0	1	0	0	0	0
8	M	0	3	3	No	15-Dec-18	2	Lost	13	47-60	780	895	47	60	0	0	0	0	0		0	0		0	0		0	0	0	0	0	0	0	0	0	0	0
8	M	0	3.5	3.5	Yes	15-Dec-18	2	Lost	13	47-60	780	895	47	60	40	0	40	5	13	38.46154022	0	0		0	0		3	0	3	1	3	2	1	0	0	0	10
8	M	0	2.5	2.5	Yes	15-Dec-18	2	Lost	13	47-60	780	895	47	60	25	42	25.70000076	1	5	20	0	4	0	0	0		1	0	1	1	0	1	1	0	0	0	2
8	M	0	1	1	Yes	15-Dec-18	2	Lost	13	47-60	780	895	47	60	31	26	31.43333244	6	12	50	0	0		1	3	33.33333206	1	0	1	1	2	5	2	0	0	0	13
8	M	0	3	3	Yes	15-Dec-18	2	Lost	13	47-60	780	895	47	60	38	46	38.76666641	0	3	0	0	0		0	2	0	2	2	4	0	1	2	0	0	0	0	0
8	M	1	2.5	1.5	No	15-Dec-18	2	Lost	13	47-60	780	895	47	60	15	32	15.53333378	1	1	100	0	0		0	0		0	1	1	0	3	0	0	0	0	0	2
8	M	1	1	1	No	15-Dec-18	2	Lost	13	47-60	780	895	47	60	0	0	0	0	0		0	0		0	0		0	0	0	0	0	0	0	0	0	0	0
8	M	1	1	1	No	15-Dec-18	2	Lost	13	47-60	780	895	47	60	8	34	8.566666603	0	2	0	0	0		0	0		0	1	1	0	1	0	1	0	0	0	0
8	M	0	4	4	No	15-Dec-18	2	Lost	13	47-60	780	895	47	60	0	0	0	0	0		0	0		0	0		0	0	0	0	0	0	0	0	0	0	0
8	M	0	4.5	4.5	Yes	15-Dec-18	2	Lost	13	47-60	780	895	47	60	40	0	40	8	21	38.09523773	0	0		4	5	80	7	9	16	0	2	5	0	0	0	0	20
8	M	1	1	1	No	16-Mar-19	1	Won	11	64-53	780	895	64	53	0	0	0	0	0		0	0		0	0		0	0	0	0	0	0	0	0	0	0	0
8	M	0	2.5	2.5	No	16-Mar-19	1	Won	11	64-53	780	895	64	53	15	21	15.35000038	1	2	50	0	0		0	0		0	0	0	0	1	0	1	0	0	0	2
8	M	0	3	3	Yes	16-Mar-19	1	Won	11	64-53	780	895	64	53	31	19	31.31666756	2	4	50	0	0		0	0		3	5	8	1	1	0	0	0	0	0	4
8	M	0	3	3	No	16-Mar-19	1	Won	11	64-53	780	895	64	53	4	15	4.25	0	0		0	0		0	0		0	0	0	0	0	0	1	0	0	0	0
8	M	0	3.5	3.5	Yes	16-Mar-19	1	Won	11	64-53	780	895	64	53	35	34	35.56666565	6	10	60	0	0		3	4	75	1	3	4	2	2	5	4	0	0	0	15
8	M	0	1	1	No	16-Mar-19	1	Won	11	64-53	780	895	64	53	27	36	27.60000038	4	5	80	0	0		0	0		0	4	4	4	0	1	0	1	0	0	8
8	M	0	2.5	2.5	Yes	16-Mar-19	1	Won	11	64-53	780	895	64	53	27	36	27.60000038	3	5	60	4	4	100	1	2	50	1	1	2	2	1	1	0	0	0	0	19
8	M	1	1	1	Yes	16-Mar-19	1	Won	11	64-53	780	895	64	53	13	53	13.88333321	2	4	50	0	0		0	0		0	2	2	1	0	0	0	0	0	0	4
8	M	0	4	4	No	16-Mar-19	1	Won	11	64-53	780	895	64	53	5	55	5.916666508	0	2	0	0	0		0	0		0	2	2	0	1	0	1	1	0	0	0
8	M	0	4.5	4.5	Yes	16-Mar-19	1	Won	11	64-53	780	895	64	53	38	31	38.51666641	5	16	31.25	0	0		2	3	66.66666412	0	8	8	2	4	4	2	1	0	0	12
8	M	0	2.5	2.5	Yes	20-Apr-19	1	Lost	1	50-51	780	895	50	51	40	0	40	4	9	44.44444275	1	6	16.66666603	0	0		1	5	6	0	1	1	1	1	0	0	11
8	M	0	3.5	3.5	Yes	20-Apr-19	1	Lost	1	50-51	780	895	50	51	39	2	39.03333282	6	19	31.57894707	0	0		2	3	66.66666412	1	6	7	4	0	2	3	1	0	0	14
8	M	0	3	3	No	20-Apr-19	1	Lost	1	50-51	780	895	50	51	0	0	0	0	0		0	0		0	0		0	0	0	0	0	0	0	0	0	0	0
8	M	0	1	1	No	20-Apr-19	1	Lost	1	50-51	780	895	50	51	28	54	28.89999962	4	7	57.1428566	0	0		0	0		1	1	2	0	1	1	1	0	0	0	8
8	M	0	3	3	Yes	20-Apr-19	1	Lost	1	50-51	780	895	50	51	40	0	40	2	4	50	0	1	0	0	0		1	5	6	1	1	0	3	0	0	0	4
8	M	0	2.5	2.5	No	20-Apr-19	1	Lost	1	50-51	780	895	50	51	0	58	0.966666639	0	0		0	0		0	0		0	0	0	0	0	0	0	0	0	0	0
8	M	1	2.5	1.5	No	20-Apr-19	1	Lost	1	50-51	780	895	50	51	0	0	0	0	0		0	0		0	0		0	0	0	0	0	0	0	0	0	0	0
8	M	1	1	1	No	20-Apr-19	1	Lost	1	50-51	780	895	50	51	0	0	0	0	0		0	0		0	0		0	0	0	0	0	0	0	0	0	0	0
8	M	1	1	1	Yes	20-Apr-19	1	Lost	1	50-51	780	895	50	51	11	6	11.10000038	1	3	33.33333206	0	0		0	0		0	1	1	2	1	0	0	0	0	0	2
8	M	0	4	4	No	20-Apr-19	1	Lost	1	50-51	780	895	50	51	0	0	0	0	0		0	0		0	0		0	0	0	0	0	0	0	0	0	0	0
8	M	0	4.5	4.5	Yes	20-Apr-19	1	Lost	1	50-51	780	895	50	51	40	0	40	3	10	30	1	2	50	2	2	100	2	13	15	1	4	3	1	0	0	0	11
8	M	0	3	3	No	01-Dec-18	1	Lost	13	51-64	780	895	51	64	0	0	0	0	0		0	0		0	0		0	0	0	0	0	0	0	0	0	0	0
8	M	0	3.5	3.5	Yes	01-Dec-18	1	Lost	13	51-64	780	895	51	64	39	11	39.18333435	3	9	33.33333206	0	0		3	6	50	2	3	5	3	0	4	5	0	0	0	9
8	M	0	2.5	2.5	Yes	01-Dec-18	1	Lost	13	51-64	780	895	51	64	35	43	35.71666718	2	3	66.66666412	1	6	16.66666603	0	0		1	0	1	4	1	3	4	0	0	0	7
8	M	0	1	1	Yes	01-Dec-18	1	Lost	13	51-64	780	895	51	64	34	43	34.71666718	2	4	50	0	0		1	1	100	1	5	6	4	4	1	2	0	0	0	5
8	M	0	3	3	Yes	01-Dec-18	1	Lost	13	51-64	780	895	51	64	37	50	37.83333206	1	4	25	0	0		0	0		1	4	5	0	4	1	1	0	0	0	2
8	M	1	2.5	1.5	No	01-Dec-18	1	Lost	13	51-64	780	895	51	64	6	27	6.449999809	0	0		0	0		0	0		0	0	0	0	0	0	0	0	0	0	0
8	M	1	1	1	No	01-Dec-18	1	Lost	13	51-64	780	895	51	64	0	0	0	0	0		0	0		0	0		0	0	0	0	0	0	0	0	0	0	0
8	M	1	1	1	No	01-Dec-18	1	Lost	13	51-64	780	895	51	64	5	17	5.283333302	0	0		0	0		0	0		0	1	1	0	0	1	0	0	0	0	0
8	M	0	4	4	No	01-Dec-18	1	Lost	13	51-64	780	895	51	64	1	37	1.616666675	0	0		0	0		0	0		0	0	0	0	0	0	0	0	0	0	0
8	M	0	4.5	4.5	Yes	01-Dec-18	1	Lost	13	51-64	780	895	51	64	37	55	37.91666794	11	19	57.89473724	0	0		6	8	75	2	8	10	3	3	8	5	1	0	0	28
8	M	0	3	3	No	23-Feb-19	2	Lost	6	49-55	780	895	49	55	0	0	0	0	0		0	0		0	0		0	0	0	0	0	0	0	0	0	0	0
8	M	0	3.5	3.5	Yes	23-Feb-19	2	Lost	6	49-55	780	895	49	55	40	0	40	5	8	62.5	0	0		5	6	83.33333588	0	8	8	3	0	4	4	1	0	0	15
8	M	0	2.5	2.5	No	23-Feb-19	2	Lost	6	49-55	780	895	49	55	15	57	15.94999981	3	4	75	0	0		0	0		0	1	1	1	0	2	2	0	0	0	6
8	M	0	1	1	Yes	23-Feb-19	2	Lost	6	49-55	780	895	49	55	35	5	35.08333206	5	10	50	0	0		0	2	0	0	5	5	3	1	2	4	0	0	0	10
8	M	0	3	3	Yes	23-Feb-19	2	Lost	6	49-55	780	895	49	55	40	0	40	2	5	40	0	0		0	2	0	5	11	16	1	2	2	2	2	0	0	4
8	M	1	2.5	1.5	Yes	23-Feb-19	2	Lost	6	49-55	780	895	49	55	24	3	24.04999924	2	4	50	0	0		1	2	50	0	1	1	0	2	2	0	1	0	2	5
8	M	1	1	1	No	23-Feb-19	2	Lost	6	49-55	780	895	49	55	4	55	4.916666508	0	2	0	0	0		0	0		0	1	1	0	1	0	1	0	0	0	0
8	M	0	4	4	No	23-Feb-19	2	Lost	6	49-55	780	895	49	55	0	0	0	0	0		0	0		0	0		0	0	0	0	0	0	0	0	0	0	0
8	M	0	4.5	4.5	Yes	23-Feb-19	2	Lost	6	49-55	780	895	49	55	40	0	40	4	9	44.44444275	0	0		1	1	100	2	9	11	8	2	4	2	1	0	0	9
8	M	0	3.5	3.5	Yes	12-Jan-19	1	Lost	10	53-63	780	895	53	63	40	0	40	5	16	31.25	0	1	0	2	4	50	2	4	6	7	2	6	5	0	0	0	12
8	M	0	1	1	Yes	12-Jan-19	1	Lost	10	53-63	780	895	53	63	32	41	32.68333435	3	5	60	0	1	0	0	0		1	3	4	5	4	1	0	0	0	0	6
8	M	0	3	3	Yes	12-Jan-19	1	Lost	10	53-63	780	895	53	63	40	0	40	1	5	20	0	0		0	2	0	1	10	11	1	0	2	3	1	0	0	2
8	M	1	2.5	1.5	Yes	12-Jan-19	1	Lost	10	53-63	780	895	53	63	40	0	40	5	8	62.5	0	0		0	0		3	2	5	3	2	1	2	0	0	0	10
8	M	1	1	1	No	12-Jan-19	1	Lost	10	53-63	780	895	53	63	0	0	0	0	0		0	0		0	0		0	0	0	0	0	0	0	0	0	0	0
8	M	1	1	1	No	12-Jan-19	1	Lost	10	53-63	780	895	53	63	7	19	7.316666603	0	2	0	0	0		0	0		0	0	0	0	0	0	0	0	0	0	0
8	M	0	4	4	No	12-Jan-19	1	Lost	10	53-63	780	895	53	63	0	0	0	0	0		0	0		0	0		0	0	0	0	0	0	0	0	0	0	0
8	M	0	4.5	4.5	Yes	12-Jan-19	1	Lost	10	53-63	780	895	53	63	40	0	40	10	17	58.82352829	0	0		3	3	100	0	9	9	1	2	3	6	1	0	0	23
8	M	0	3	3	No	19-Jan-19	1	Won	2	81-79	780	895	81	79	0	0	0	0	0		0	0		0	0		0	0	0	0	0	0	0	0	0	0	0
8	M	0	3.5	3.5	Yes	19-Jan-19	1	Won	2	81-79	780	895	81	79	45	0	45	15	20	75	0	0		0	2	0	2	3	5	5	3	4	2	0	0	0	30
8	M	0	2.5	2.5	No	19-Jan-19	1	Won	2	81-79	780	895	81	79	24	17	24.28333282	5	9	55.55555725	0	1	0	2	4	50	1	0	1	1	2	4	0	1	0	0	12
8	M	0	1	1	Yes	19-Jan-19	1	Won	2	81-79	780	895	81	79	35	39	35.65000153	4	9	44.44444275	0	0		0	1	0	1	3	4	10	2	1	0	0	0	0	8
8	M	0	3	3	Yes	19-Jan-19	1	Won	2	81-79	780	895	81	79	42	52	42.86666489	1	3	33.33333206	0	0		0	0		3	11	14	0	4	1	1	2	0	0	2
8	M	1	2.5	1.5	Yes	19-Jan-19	1	Won	2	81-79	780	895	81	79	18	35	18.58333397	1	2	50	0	0		0	0		0	1	1	0	1	0	0	0	0	0	2
8	M	1	1	1	No	19-Jan-19	1	Won	2	81-79	780	895	81	79	0	0	0	0	0		0	0		0	0		0	0	0	0	0	0	0	0	0	0	0
8	M	1	1	1	No	19-Jan-19	1	Won	2	81-79	780	895	81	79	11	29	11.48333359	0	6	0	0	0		0	0		1	1	2	0	1	0	0	0	0	0	0
8	M	0	4	4	No	19-Jan-19	1	Won	2	81-79	780	895	81	79	2	8	2.133333445	0	0		0	0		0	0		0	0	0	0	0	0	0	0	0	0	0
8	M	0	4.5	4.5	Yes	19-Jan-19	1	Won	2	81-79	780	895	81	79	45	0	45	12	23	52.17391205	0	0		3	4	75	2	6	8	6	2	3	4	1	0	0	27
8	M	0	3	3	No	17-Nov-18	1	Lost	4	55-59	780	895	55	59	1	14	1.233333349	0	0		0	0		0	0		0	1	1	0	0	0	1	0	0	0	0
8	M	0	3.5	3.5	Yes	17-Nov-18	1	Lost	4	55-59	780	895	55	59	40	0	40	9	19	47.36841965	0	0		2	2	100	7	4	11	2	3	2	4	0	0	0	20
8	M	0	2.5	2.5	Yes	17-Nov-18	1	Lost	4	55-59	780	895	55	59	34	4	34.06666565	6	9	66.66666412	1	4	25	0	2	0	2	1	3	6	2	2	2	1	0	0	15
8	M	0	1	1	Yes	17-Nov-18	1	Lost	4	55-59	780	895	55	59	27	17	27.28333282	1	1	100	0	0		0	0		0	1	1	3	1	1	1	0	0	0	2
8	M	0	3	3	Yes	17-Nov-18	1	Lost	4	55-59	780	895	55	59	37	31	37.51666641	1	7	14.28571415	0	0		0	0		3	11	14	0	2	0	3	1	0	0	2
8	M	0	1	1	No	17-Nov-18	1	Lost	4	55-59	780	895	55	59	0	0	0	0	0		0	0		0	0		0	0	0	0	0	0	0	0	0	0	0
8	M	1	2.5	1.5	No	17-Nov-18	1	Lost	4	55-59	780	895	55	59	8	23	8.383333206	0	3	0	0	0		0	2	0	1	0	1	0	0	2	1	0	0	0	0
8	M	1	1	1	No	17-Nov-18	1	Lost	4	55-59	780	895	55	59	1	14	1.233333349	0	0		0	0		0	0		0	0	0	0	0	0	0	0	0	0	0
8	M	1	1	1	No	17-Nov-18	1	Lost	4	55-59	780	895	55	59	11	29	11.48333359	2	4	50	0	0		0	0		2	1	3	0	1	0	0	0	0	0	4
8	M	0	4	4	No	17-Nov-18	1	Lost	4	55-59	780	895	55	59	1	14	1.233333349	0	1	0	0	0		0	0		0	0	0	0	0	0	0	0	0	0	0
8	M	0	4.5	4.5	Yes	17-Nov-18	1	Lost	4	55-59	780	895	55	59	37	34	37.56666565	5	13	38.46154022	0	0		2	2	100	0	8	8	5	3	1	3	0	0	0	12
8	M	0	3	3	No	26-Jan-19	2	Lost	33	40-73	780	895	40	73	12	54	12.89999962	0	0		0	0		0	0		0	1	1	1	1	0	0	0	0	0	0
8	M	0	2.5	2.5	No	26-Jan-19	2	Lost	33	40-73	780	895	40	73	12	57	12.94999981	0	2	0	0	0		0	0		0	0	0	3	0	0	1	0	0	0	0
8	M	0	1	1	Yes	26-Jan-19	2	Lost	33	40-73	780	895	40	73	35	21	35.34999847	2	7	28.5714283	0	1	0	1	2	50	0	2	2	5	3	3	6	1	0	0	5
8	M	0	3	3	Yes	26-Jan-19	2	Lost	33	40-73	780	895	40	73	31	21	31.35000038	2	8	25	0	0		0	1	0	1	7	8	0	2	4	0	2	0	0	4
8	M	1	2.5	1.5	Yes	26-Jan-19	2	Lost	33	40-73	780	895	40	73	24	48	24.79999924	4	8	50	0	0		0	2	0	0	0	0	0	3	1	1	0	0	0	8
8	M	1	1	1	No	26-Jan-19	2	Lost	33	40-73	780	895	40	73	4	39	4.650000095	0	0		0	0		0	0		0	1	1	0	0	0	0	0	0	0	0
8	M	1	1	1	No	26-Jan-19	2	Lost	33	40-73	780	895	40	73	15	12	15.19999981	0	1	0	0	0		0	0		0	1	1	1	0	0	1	0	0	0	0
8	M	0	4	4	Yes	26-Jan-19	2	Lost	33	40-73	780	895	40	73	25	5	25.08333397	3	3	100	0	0		0	1	0	0	2	2	0	1	2	1	0	0	0	6
8	M	0	4.5	4.5	Yes	26-Jan-19	2	Lost	33	40-73	780	895	40	73	37	43	37.71666718	6	14	42.8571434	0	0		5	7	71.42857361	0	8	8	1	3	5	1	1	0	0	17
8	M	0	3	3	No	08-Dec-18	1	Lost	10	63-73	780	895	63	73	0	0	0	0	0		0	0		0	0		0	0	0	0	0	0	0	0	0	0	0
8	M	0	3.5	3.5	Yes	08-Dec-18	1	Lost	10	63-73	780	895	63	73	40	0	40	10	23	43.47826004	0	0		0	0		2	2	4	6	1	1	3	0	0	0	20
8	M	0	2.5	2.5	Yes	08-Dec-18	1	Lost	10	63-73	780	895	63	73	30	25	30.41666603	0	5	0	2	4	50	0	0		0	0	0	6	1	2	1	0	0	0	6
8	M	0	1	1	Yes	08-Dec-18	1	Lost	10	63-73	780	895	63	73	26	14	26.23333359	1	6	16.66666603	0	0		0	0		0	3	3	1	2	1	3	2	0	0	2
8	M	0	3	3	Yes	08-Dec-18	1	Lost	10	63-73	780	895	63	73	22	12	22.20000076	3	6	50	0	0		0	0		2	8	10	0	5	2	1	0	0	0	6
8	M	1	2.5	1.5	No	08-Dec-18	1	Lost	10	63-73	780	895	63	73	27	23	27.38333321	3	5	60	0	0		0	2	0	2	4	6	1	2	2	0	1	0	0	6
8	M	0	4	4	No	08-Dec-18	1	Lost	10	63-73	780	895	63	73	9	49	9.816666603	0	2	0	0	0		0	0		1	0	1	0	1	0	0	0	0	0	0
8	M	1	1	1	No	08-Dec-18	1	Lost	10	63-73	780	895	63	73	6	56	6.933333397	3	3	100	0	0		0	0		0	0	0	0	0	0	0	0	0	0	6
8	M	1	1	1	No	08-Dec-18	1	Lost	10	63-73	780	895	63	73	6	50	6.833333492	0	0		0	0		0	0		1	0	1	0	0	1	0	0	0	0	0
8	M	0	4.5	4.5	Yes	08-Dec-18	1	Lost	10	63-73	780	895	63	73	30	11	30.18333244	8	12	66.66666412	0	0		1	2	50	0	6	6	4	3	2	0	0	0	0	17
8	M	0	3	3	Yes	02-Mar-19	2	Lost	19	58-77	780	895	58	77	36	15	36.25	5	5	100	0	0		0	0		2	3	5	0	3	0	1	1	0	0	10
8	M	0	2.5	2.5	No	02-Mar-19	2	Lost	19	58-77	780	895	58	77	30	17	30.28333282	2	6	33.33333206	3	4	75	1	2	50	1	2	3	3	2	5	3	1	0	0	14
8	M	0	3	3	No	02-Mar-19	2	Lost	19	58-77	780	895	58	77	2	23	2.383333445	0	0		0	0		0	0		0	0	0	0	0	0	0	0	0	0	0
8	M	0	3.5	3.5	Yes	02-Mar-19	2	Lost	19	58-77	780	895	58	77	37	37	37.61666489	6	16	37.5	0	0		2	4	50	0	2	2	7	3	4	0	0	0	0	14
8	M	0	1	1	Yes	02-Mar-19	2	Lost	19	58-77	780	895	58	77	21	5	21.08333397	2	7	28.5714283	0	0		1	2	50	1	2	3	2	3	2	2	0	0	0	5
8	M	1	2.5	1.5	Yes	02-Mar-19	2	Lost	19	58-77	780	895	58	77	16	42	16.70000076	2	4	50	0	0		0	0		0	1	1	1	3	0	0	0	0	1	4
8	M	1	1	1	No	02-Mar-19	2	Lost	19	58-77	780	895	58	77	1	10	1.166666627	0	0		0	0		0	0		0	1	1	0	0	0	0	0	0	0	0
8	M	1	1	1	No	02-Mar-19	2	Lost	19	58-77	780	895	58	77	14	31	14.51666641	1	5	20	0	0		0	0		0	0	0	0	3	0	1	0	0	0	2
8	M	0	4	4	No	02-Mar-19	2	Lost	19	58-77	780	895	58	77	3	45	3.75	0	0		0	0		0	0		0	1	1	0	0	0	0	0	0	0	0
8	M	0	4.5	4.5	Yes	02-Mar-19	2	Lost	19	58-77	780	895	58	77	36	15	36.25	4	7	57.1428566	0	0		1	2	50	0	6	6	6	3	3	2	1	0	0	9
8	M	0	3	3	No	06-Apr-19	1	Won	4	62-58	780	895	62	58	0	0	0	0	0		0	0		0	0		0	0	0	0	0	0	0	0	0	0	0
8	M	0	3.5	3.5	Yes	06-Apr-19	1	Won	4	62-58	780	895	62	58	40	0	40	11	25	44	0	0		2	3	66.66666412	4	2	6	4	1	5	1	2	0	0	24
8	M	0	2.5	2.5	Yes	06-Apr-19	1	Won	4	62-58	780	895	62	58	36	17	36.28333282	1	3	33.33333206	1	3	33.33333206	2	3	66.66666412	0	0	0	0	1	3	1	0	0	0	7
8	M	0	1	1	No	06-Apr-19	1	Won	4	62-58	780	895	62	58	33	10	33.16666794	3	10	30	0	0		0	0		1	3	4	5	2	1	0	1	0	0	6
8	M	0	3	3	Yes	06-Apr-19	1	Won	4	62-58	780	895	62	58	29	34	29.56666756	5	10	50	0	0		0	0		4	7	11	0	4	2	2	0	0	0	10
8	M	0	2.5	2.5	No	06-Apr-19	1	Won	4	62-58	780	895	62	58	6	43	6.716666698	0	2	0	0	0		0	0		0	0	0	0	1	0	1	1	0	0	0
8	M	1	1	1	No	06-Apr-19	1	Won	4	62-58	780	895	62	58	0	0	0	0	0		0	0		0	0		0	0	0	0	0	0	0	0	0	0	0
8	M	1	1	1	Yes	06-Apr-19	1	Won	4	62-58	780	895	62	58	10	33	10.55000019	2	3	66.66666412	0	0		0	0		0	0	0	2	0	1	0	0	0	0	4
8	M	0	4	4	No	06-Apr-19	1	Won	4	62-58	780	895	62	58	3	43	3.716666698	0	0		0	0		0	0		0	1	1	0	0	1	1	0	0	0	0
8	M	0	4.5	4.5	Yes	06-Apr-19	1	Won	4	62-58	780	895	62	58	40	0	40	5	9	55.55555725	0	0		1	2	50	1	12	13	3	3	3	1	1	0	0	11
8	M	0	3.5	3.5	Yes	13-Apr-19	2	Lost	18	48-66	780	895	48	66	17	49	17.81666756	2	6	33.33333206	0	0		0	0		0	1	1	2	3	1	3	0	0	0	4
8	M	0	2.5	2.5	Yes	13-Apr-19	2	Lost	18	48-66	780	895	48	66	31	18	31.29999924	1	4	25	1	3	33.33333206	1	1	100	0	0	0	3	3	1	2	1	0	0	6
8	M	0	1	1	No	13-Apr-19	2	Lost	18	48-66	780	895	48	66	35	7	35.11666489	6	14	42.8571434	0	0		2	4	50	1	1	2	4	3	4	0	0	0	1	14
8	M	0	3	3	Yes	13-Apr-19	2	Lost	18	48-66	780	895	48	66	40	0	40	3	12	25	0	0		0	0		3	5	8	0	2	3	2	1	0	0	6
8	M	0	2.5	2.5	No	13-Apr-19	2	Lost	18	48-66	780	895	48	66	25	3	25.04999924	1	4	25	0	0		0	0		0	0	0	1	0	0	0	0	0	0	2
8	M	1	1	1	Yes	13-Apr-19	2	Lost	18	48-66	780	895	48	66	7	48	7.800000191	0	1	0	0	0		0	0		0	0	0	0	0	0	0	0	0	0	0
8	M	0	4	4	No	13-Apr-19	2	Lost	18	48-66	780	895	48	66	2	55	2.916666746	0	0		0	0		0	0		0	0	0	0	0	0	2	0	0	0	0
8	M	0	4.5	4.5	Yes	13-Apr-19	2	Lost	18	48-66	780	895	48	66	40	0	40	7	14	50	0	0		2	2	100	2	9	11	4	2	7	0	0	0	1	16
8	M	0	3.5	3.5	Yes	30-Mar-19	2	Lost	5	59-64	780	895	59	64	40	0	40	9	15	60	0	0		4	6	66.66666412	1	4	5	2	4	3	2	0	0	0	22
8	M	0	2.5	2.5	Yes	30-Mar-19	2	Lost	5	59-64	780	895	59	64	32	23	32.38333511	0	2	0	2	4	50	0	0		0	0	0	1	3	3	1	0	0	0	6
8	M	0	1	1	No	30-Mar-19	2	Lost	5	59-64	780	895	59	64	23	28	23.46666718	4	8	50	0	0		1	1	100	1	3	4	3	2	3	0	0	0	0	9
8	M	0	3	3	Yes	30-Mar-19	2	Lost	5	59-64	780	895	59	64	40	0	40	1	2	50	0	0		0	6	0	0	4	4	0	2	2	1	1	0	0	2
8	M	0	2.5	2.5	No	30-Mar-19	2	Lost	5	59-64	780	895	59	64	7	37	7.616666794	0	0		0	0		0	0		0	1	1	0	2	0	0	0	0	0	0
8	M	1	1	1	No	30-Mar-19	2	Lost	5	59-64	780	895	59	64	0	0	0	0	0		0	0		0	0		0	0	0	0	0	0	0	0	0	0	0
8	M	1	1	1	Yes	30-Mar-19	2	Lost	5	59-64	780	895	59	64	16	32	16.53333282	2	2	100	0	0		0	0		0	1	1	0	0	0	0	0	0	0	4
8	M	0	4	4	No	30-Mar-19	2	Lost	5	59-64	780	895	59	64	0	0	0	0	0		0	0		0	0		0	0	0	0	0	0	0	0	0	0	0
8	M	0	4.5	4.5	Yes	30-Mar-19	2	Lost	5	59-64	780	895	59	64	40	0	40	6	10	60	0	1	0	4	4	100	1	7	8	4	3	5	0	1	0	0	16
